# Supplementary material for: SWATH-MS identification of CXCL7, LBP, TGFβ1 and PDGFRβ as novel biomarkers in human systemic mastocytosis
Source: Sci Rep. 2022 Mar 24;12:5087. doi: 10.1038/s41598-022-08345-3 (PMC8948255; doi:10.1038/s41598-022-08345-3)
Supplement: Supplementary file 4 — Supplementary Information 4. [file 41598_2022_8345_MOESM4_ESM.xlsx]

## Sheet: Table 1
Uniprot Accession	Protein name	p-value	Fold Change
P51149	Ras-related protein Rab-7a	8.2034e-09	1.80104
Q9Y490	Talin-1	1.938e-07	1.48771
Q9Y696	Chloride intracellular channel protein 4	6.8625e-07	1.65775
P00491	Purine nucleoside phosphorylase	7.1041e-07	2.65585
P07996	Thrombospondin-1	1.3949e-06	3.08537
P02775	Platelet basic protein	4.0749e-06	4.52909
P02741	C-reactive protein	5.0495e-06	3.62911
P08567	Pleckstrin	5.8001e-06	2.01056
P55072	Transitional endoplasmic reticulum ATPase	7.3643e-06	1.46132
P02786	Transferrin receptor protein 1	8.4429e-06	2.20583
Q9UBX1	Cathepsin F	9.0843e-06	2.45011
P01130	Low-density lipoprotein receptor	1.0883e-05	1.81117
Q12805	EGF-containing fibulin-like extracellular matrix protein 1	1.24e-05	1.62522
Q9BXR6	Complement factor H-related protein 5	1.2412e-05	1.7397
P02750	Leucine-rich alpha-2-glycoprotein	1.3612e-05	1.75412
P60842	Eukaryotic initiation factor 4A-I	1.3936e-05	2.24891
O14980	Exportin-1	1.5826e-05	1.52874
P11047	Laminin subunit gamma-1	1.6674e-05	1.51887
P30041	Peroxiredoxin-6	1.9383e-05	2.16948
P63104	14-3-3 protein zeta/delta	2.4251e-05	1.84121
Q16555	Dihydropyrimidinase-related protein 2	2.4317e-05	1.84825
P12814	Alpha-actinin-1	2.6931e-05	1.49742
P14780	Matrix metalloproteinase-9	3.195e-05	2.00907
Q7KZ85	Transcription elongation factor SPT6	3.3471e-05	1.49429
P46821	Microtubule-associated protein 1B	3.6141e-05	1.82599
Q05397	Focal adhesion kinase 1	3.7812e-05	2.03752
Q13263	Transcription intermediary factor 1-beta	3.7904e-05	1.65532
Q96HC4	PDZ and LIM domain protein 5	4.6694e-05	1.75503
P07942	Laminin subunit beta-1	4.7676e-05	1.61076
O43175	D-3-phosphoglycerate dehydrogenase	4.7976e-05	1.67048
P18428	Lipopolysaccharide-binding protein	5.0534e-05	2.08796
O75691	Small subunit processome component 20 homolog	5.2259e-05	2.06457
P02533	Keratin, type I cytoskeletal 14	5.4966e-05	1.52605
P12259	Coagulation factor V	6.2274e-05	1.47276
P19174	1-phosphatidylinositol 4,5-bisphosphate phosphodiesterase gamma-1	6.3643e-05	1.64884
P50570	Dynamin-2	6.6164e-05	1.63591
P01024	Complement C3	7.5911e-05	0.782841
P01877	Ig alpha-2 chain C region	8.8406e-05	3.22581
P43243	Matrin-3	9.4716e-05	1.67595
P08582	Melanotransferrin	9.5151e-05	2.86272
P22087	rRNA 2'-O-methyltransferase fibrillarin	9.8225e-05	1.907
Q86VP6	Cullin-associated NEDD8-dissociated protein 1	0.00011	1.70455
P14625	Endoplasmin	0.00013	1.41652
P25398	40S ribosomal protein S12	0.00013	2.60422
Q07912	Activated CDC42 kinase 1	0.00013	1.65432
P12956	X-ray repair cross-complementing protein 6	0.00014	1.60952
Q09666	Neuroblast differentiation-associated protein AHNAK	0.00014	1.45564
O95568	Histidine protein methyltransferase 1 homolog	0.00015	2.50111
Q15746	Myosin light chain kinase, smooth muscle	0.00016	1.49129
P08779	Keratin, type I cytoskeletal 16	0.00017	2.08023
P10643	Complement component C7	0.00017	1.40418
Q13451	Peptidyl-prolyl cis-trans isomerase FKBP5	0.00017	1.65394
Q70J99	Protein unc-13 homolog D	0.00017	1.50279
P07203	Glutathione peroxidase 1	0.00017	2.24811
Q14146	Unhealthy ribosome biogenesis protein 2 homolog	0.00018	1.87497
P04746	Pancreatic alpha-amylase	0.00019	3.09282
P06733	Alpha-enolase	0.00019	1.94129
P24298	Alanine aminotransferase 1	0.00019	2.05604
Q13045	Protein flightless-1 homolog	0.00019	1.64042
P62847	40S ribosomal protein S24	0.00019	1.7565
P00736	Complement C1r subcomponent	0.0002	1.38634
Q9H0E2	Toll-interacting protein	0.00021	1.51657
P00488	Coagulation factor XIII A chain	0.00022	1.39107
Q04721	Neurogenic locus notch homolog protein 2	0.00023	1.56175
P26583	High mobility group protein B2	0.00024	1.63026
Q32MZ4	Leucine-rich repeat flightless-interacting protein 1	0.00024	1.59288
P17844	Probable ATP-dependent RNA helicase DDX5	0.00025	1.92944
Q13554	Calcium/calmodulin-dependent protein kinase type II subunit beta	0.00025	2.0597
P01714	Immunoglobulin lambda variable 3-19	0.00027	2.72277
P23528	Cofilin-1	0.00027	1.80892
P37802	Transgelin-2	0.00028	1.67914
P52948	Nuclear pore complex protein Nup98-Nup96	0.00029	1.50662
P06702	Protein S100-A9	0.0003	1.88064
P01137	Transforming growth factor beta-1	0.00031	2.16597
P48163	NADP-dependent malic enzyme	0.00031	2.0221
P13798	Acylamino-acid-releasing enzyme	0.00032	1.80462
P19320	Vascular cell adhesion protein 1	0.00034	1.75482
Q01082	Spectrin beta chain, non-erythrocytic 1	0.00034	1.58371
P55259	Pancreatic secretory granule membrane major glycoprotein GP2	0.00036	4.49637
Q13347	Eukaryotic translation initiation factor 3 subunit I	0.00037	1.51148
P05090	Apolipoprotein D	0.00039	0.672219
P08107	Heat shock 70 kDa protein 1A	0.0004	1.78634
P60174	Triosephosphate isomerase	0.0004	1.54548
P07737	Profilin-1	0.00042	1.54925
P06737	Glycogen phosphorylase, liver form	0.00044	1.56413
P51884	Lumican	0.00044	1.4487
P01834	Ig kappa chain C region	0.00045	4.77767
P49321	Nuclear autoantigenic sperm protein	0.00045	1.61299
Q02790	Peptidyl-prolyl cis-trans isomerase FKBP4	0.00045	2.28682
P02763	Alpha-1-acid glycoprotein 1	0.00047	1.72239
P02792	Ferritin light chain	0.00047	1.77676
P08246	Neutrophil elastase	0.00047	1.90713
P11021	78 kDa glucose-regulated protein	0.00048	1.34656
Q15819	Ubiquitin-conjugating enzyme E2 variant 2	0.0005	2.1296
Q92520	Protein FAM3C	0.0005	1.66164
Q14697	Neutral alpha-glucosidase AB	0.00051	1.42423
O75390	Citrate synthase, mitochondrial	0.00053	1.45422
P00568	Adenylate kinase isoenzyme 1	0.00055	1.87669
P01008	Antithrombin-III	0.00056	0.707503
P22307	Non-specific lipid-transfer protein	0.00056	1.44931
P61769	Beta-2-microglobulin	0.00056	1.98535
P00367	Glutamate dehydrogenase 1, mitochondrial	0.00058	1.80965
P01771	Immunoglobulin heavy variable 3-33	0.00059	4.33589
P05543	Thyroxine-binding globulin	0.00059	1.36498
P49913	Cathelicidin antimicrobial peptide	0.00064	1.45932
P0C0L5	Complement C4-B	0.00066	1.57786
P29317	Ephrin type-A receptor 2	0.00069	1.51986
P50440	Glycine amidinotransferase, mitochondrial	0.00069	1.54289
P10619	Lysosomal protective protein	0.0007	1.86682
P49747	Cartilage oligomeric matrix protein	0.0007	1.98639
Q9Y6R7	IgGFc-binding protein	0.00074	1.38812
P21796	Voltage-dependent anion-selective channel protein 1	0.00075	2.60117
P55058	Phospholipid transfer protein	0.00076	1.60659
P61626	Lysozyme C	0.00076	1.44234
Q14789	Golgin subfamily B member 1	0.00076	1.42455
P00352	Retinal dehydrogenase 1	0.00077	1.57971
P62328	Thymosin beta-4	0.00079	2.08941
P17980	26S protease regulatory subunit 6A	0.00082	1.82328
Q99460	26S proteasome non-ATPase regulatory subunit 1	0.00083	1.58234
P08865	40S ribosomal protein SA	0.00084	1.9305
Q8NBS9	Thioredoxin domain-containing protein 5	0.00084	1.95523
P11216	Glycogen phosphorylase, brain form	0.00089	1.67594
P05166	Propionyl-CoA carboxylase beta chain, mitochondrial	0.0009	1.38678
Q96AB3	Isochorismatase domain-containing protein 2	0.00092	1.96478
Q92619	Minor histocompatibility protein HA-1	0.00094	1.72537
P23381	Tryptophan--tRNA ligase, cytoplasmic	0.00098	1.9392
P01876	Ig alpha-1 chain C region	0.001	3.2889
P07355	Annexin A2	0.001	1.57124
Q8WVV4	Protein POF1B	0.00103	2.02473
P02652	Apolipoprotein A-II	0.00104	0.52638
P16152	Carbonyl reductase [NADPH] 1	0.00106	2.18518
P62701	40S ribosomal protein S4, X isoform	0.00115	1.98562
P01763	Immunoglobulin heavy variable 3-48	0.00119	2.25188
Q07075	Glutamyl aminopeptidase	0.00123	1.93224
O15511	Actin-related protein 2/3 complex subunit 5	0.00125	1.71404
P55285	Cadherin-6	0.00126	1.95283
Q14204	Cytoplasmic dynein 1 heavy chain 1	0.00126	1.40713
P07814	Bifunctional glutamate/proline--tRNA ligase	0.00127	1.34591
P04264	Keratin, type II cytoskeletal 1	0.00129	0.558415
P06396	Gelsolin	0.00129	0.789844
P20061	Transcobalamin-1	0.00131	1.93543
Q13228	Selenium-binding protein 1	0.00131	1.39949
P07738	Bisphosphoglycerate mutase	0.00132	2.05113
Q16401	26S proteasome non-ATPase regulatory subunit 5	0.00132	1.7471
P52701	DNA mismatch repair protein Msh6	0.00135	1.35711
P31946	14-3-3 protein beta/alpha	0.00136	1.75276
Q96KN2	Beta-Ala-His dipeptidase	0.00137	0.566684
Q9H4M9	EH domain-containing protein 1	0.00137	1.83102
P25788	Proteasome subunit alpha type-3	0.00139	1.73314
Q9H8L6	Multimerin-2	0.00143	1.4764
O60306	Intron-binding protein aquarius	0.00145	1.66247
P29144	Tripeptidyl-peptidase 2	0.00145	1.45514
P48637	Glutathione synthetase	0.00145	1.87796
P15311	Ezrin	0.00148	1.68481
Q14344	Guanine nucleotide-binding protein subunit alpha-13	0.00149	1.55084
Q9UBQ0	Vacuolar protein sorting-associated protein 29	0.00156	1.81971
P80748	Immunoglobulin lambda variable 3-21	0.00158	3.95982
P19021	Peptidyl-glycine alpha-amidating monooxygenase	0.00159	1.61251
P08571	Monocyte differentiation antigen CD14	0.00162	1.32442
P07237	Protein disulfide-isomerase	0.00164	1.67151
P02686	Myelin basic protein	0.00166	2.09594
P28066	Proteasome subunit alpha type-5	0.00169	1.58667
P00390	Glutathione reductase, mitochondrial	0.00171	1.48327
P22314	Ubiquitin-like modifier-activating enzyme 1	0.00178	1.44448
P13727	Bone marrow proteoglycan	0.00179	1.5673
P01781	Immunoglobulin heavy variable 3-7	0.00182	2.19816
P02042	Hemoglobin subunit delta	0.00185	1.52694
Q15404	Ras suppressor protein 1	0.00186	1.65978
P12111	Collagen alpha-3(VI) chain	0.00191	1.35295
Q9UI26	Importin-11	0.00192	1.98172
O75608	Acyl-protein thioesterase 1	0.00193	1.69371
P52209	6-phosphogluconate dehydrogenase, decarboxylating	0.00196	1.55074
P42785	Lysosomal Pro-X carboxypeptidase	0.00197	2.07671
Q9UIJ7	GTP:AMP phosphotransferase AK3, mitochondrial	0.00198	1.65972
P14618	Pyruvate kinase PKM	0.00199	1.74626
Q6XQN6	Nicotinate phosphoribosyltransferase	0.002	1.57539
P20290	Transcription factor BTF3	0.00201	1.66071
Q9UHD1	Cysteine and histidine-rich domain-containing protein 1	0.0021	1.88173
Q86V48	Leucine zipper protein 1	0.00217	1.696
Q9NQR4	Omega-amidase NIT2	0.00218	1.54704
P49454	Centromere protein F	0.0022	1.59981
P31151	Protein S100-A7	0.00222	2.05624
P06576	ATP synthase subunit beta, mitochondrial	0.00231	1.44308
Q9UNF1	Melanoma-associated antigen D2	0.00232	1.50337
Q9Y4L1	Hypoxia up-regulated protein 1	0.00232	1.2998
Q16775	Hydroxyacylglutathione hydrolase, mitochondrial	0.00234	1.63335
P10768	S-formylglutathione hydrolase	0.00235	1.56188
O75340	Programmed cell death protein 6	0.00238	1.49505
P10809	60 kDa heat shock protein, mitochondrial	0.00245	1.40024
P80108	Phosphatidylinositol-glycan-specific phospholipase D	0.00246	0.717423
P09972	Fructose-bisphosphate aldolase C	0.0025	1.44336
O75369	Filamin-B	0.00255	1.59158
P41222	Prostaglandin-H2 D-isomerase	0.00257	1.68628
Q14956	Transmembrane glycoprotein NMB	0.0026	1.53792
Q96KP4	Cytosolic non-specific dipeptidase	0.00262	1.94333
P43490	Nicotinamide phosphoribosyltransferase	0.00263	1.43833
Q92841	Probable ATP-dependent RNA helicase DDX17	0.00272	1.70351
Q9BUF5	Tubulin beta-6 chain	0.00277	1.52334
P01857	Immunoglobulin heavy constant gamma 1	0.00281	2.93096
Q8IUX7	Adipocyte enhancer-binding protein 1	0.00283	2.53397
P22061	Protein-L-isoaspartate(D-aspartate) O-methyltransferase	0.00285	1.81593
Q15485	Ficolin-2	0.00285	0.469135
P00746	Complement factor D	0.00287	1.3913
O00299	Chloride intracellular channel protein 1	0.00288	1.55693
P10599	Thioredoxin	0.00288	1.79857
P02748	Complement component C9	0.0029	1.34567
P98095	Fibulin-2	0.00294	1.53737
P52272	Heterogeneous nuclear ribonucleoprotein M	0.00303	1.48873
P58107	Epiplakin	0.00304	1.32534
Q9NXE4	Sphingomyelin phosphodiesterase 4	0.00312	2.35725
Q14258	E3 ubiquitin/ISG15 ligase TRIM25	0.00313	1.60457
Q92797	Symplekin	0.00314	1.40549
Q9NWV4	UPF0587 protein C1orf123	0.00315	2.982
Q9UQ35	Serine/arginine repetitive matrix protein 2	0.00315	1.65329
P62937	Peptidyl-prolyl cis-trans isomerase A	0.00317	1.63938
P61160	Actin-related protein 2	0.00318	1.76159
Q14203	Dynactin subunit 1	0.00318	1.47157
O43776	Asparagine--tRNA ligase, cytoplasmic	0.00319	1.48358
Q8N392	Rho GTPase-activating protein 18	0.00326	1.53608
P0CG39	POTE ankyrin domain family member J	0.00327	2.17221
P04275	von Willebrand factor	0.00332	1.47257
P36959	GMP reductase 1	0.00337	2.27757
P21695	Glycerol-3-phosphate dehydrogenase [NAD(+)], cytoplasmic	0.00339	1.68752
P30153	Serine/threonine-protein phosphatase 2A 65 kDa regulatory subunit A alpha isoform	0.0034	1.99504
P32119	Peroxiredoxin-2	0.00344	1.64448
Q9NTJ3	Structural maintenance of chromosomes protein 4	0.00346	1.33745
O14745	Na(+)/H(+) exchange regulatory cofactor NHE-RF1	0.00347	2.16879
O00750	Phosphatidylinositol 4-phosphate 3-kinase C2 domain-containing subunit beta	0.00359	2.0423
Q16706	Alpha-mannosidase 2	0.00359	3.09801
P51610	Host cell factor 1	0.00362	1.71538
P36952	Serpin B5	0.00364	1.78371
P01033	Metalloproteinase inhibitor 1	0.00368	1.81709
P54577	Tyrosine--tRNA ligase, cytoplasmic	0.0037	1.43077
P07437	Tubulin beta chain	0.00375	1.58102
P48681	Nestin	0.00382	1.3647
P54108	Cysteine-rich secretory protein 3	0.00382	1.34958
Q12913	Receptor-type tyrosine-protein phosphatase eta	0.00383	1.82126
Q7Z794	Keratin, type II cytoskeletal 1b	0.00385	0.57814
P10645	Chromogranin-A	0.00392	1.42773
P30740	Leukocyte elastase inhibitor	0.00392	1.52894
Q99674	Cell growth regulator with EF hand domain protein 1	0.00402	3.58997
P02760	Protein AMBP	0.00405	1.26109
Q01459	Di-N-acetylchitobiase	0.00405	1.76614
P14868	Aspartate--tRNA ligase, cytoplasmic	0.00408	1.42104
Q9Y6I3	Epsin-1	0.00408	1.76496
P30084	Enoyl-CoA hydratase, mitochondrial	0.00412	1.57288
P02788	Lactotransferrin	0.00413	1.35958
P09871	Complement C1s subcomponent	0.00415	1.1798
Q15582	Transforming growth factor-beta-induced protein ig-h3	0.00415	1.42347
P39060	Collagen alpha-1(XVIII) chain	0.00419	1.54123
Q15084	Protein disulfide-isomerase A6	0.00425	1.50509
Q99436	Proteasome subunit beta type-7	0.00427	1.69801
Q13509	Tubulin beta-3 chain	0.0043	1.44998
Q9HBB8	Cadherin-related family member 5	0.0043	1.60584
Q06033	Inter-alpha-trypsin inhibitor heavy chain H3	0.00441	1.31139
Q15185	Prostaglandin E synthase 3	0.00452	1.49368
P07333	Macrophage colony-stimulating factor 1 receptor	0.00457	1.78498
P51888	Prolargin	0.00462	1.30758
Q9BXK5	Bcl-2-like protein 13	0.00463	2.13215
P21333	Filamin-A	0.00471	1.33717
P19012	Keratin, type I cytoskeletal 15	0.00475	1.71795
Q13148	TAR DNA-binding protein 43	0.0048	1.66045
Q96PD5	N-acetylmuramoyl-L-alanine amidase	0.00498	1.22046
O60610	Protein diaphanous homolog 1	0.00502	1.34809
Q00610	Clathrin heavy chain 1	0.00505	1.2476
P31150	Rab GDP dissociation inhibitor alpha	0.00507	1.52396
P21912	Succinate dehydrogenase [ubiquinone] iron-sulfur subunit, mitochondrial	0.00511	1.41523
P01717	Immunoglobulin lambda variable 3-25	0.00512	1.70938
O15144	Actin-related protein 2/3 complex subunit 2	0.00521	0.193187
P04430	Immunoglobulin kappa variable 1-16	0.00526	2.04299
P00450	Ceruloplasmin	0.00533	1.27925
O95479	GDH/6PGL endoplasmic bifunctional protein	0.00534	1.83242
P0DJI8	Serum amyloid A-1 protein	0.0054	1.76125
P18206	Vinculin	0.00548	1.32698
P22392	Nucleoside diphosphate kinase B	0.00562	2.79265
O75116	Rho-associated protein kinase 2	0.00573	1.57497
Q10567	AP-1 complex subunit beta-1	0.00584	1.63643
P63241	Eukaryotic translation initiation factor 5A-1	0.00586	1.75568
P35579	Myosin-9	0.00589	1.29031
O94804	Serine/threonine-protein kinase 10	0.00591	1.75324
Q00796	Sorbitol dehydrogenase	0.0061	1.77625
Q14141	Septin-6	0.00618	1.8144
P01861	Ig gamma-4 chain C region	0.0062	4.91923
P01903	HLA class II histocompatibility antigen, DR alpha chain	0.0063	1.99365
P08758	Annexin A5	0.00632	1.32631
P12035	Keratin, type II cytoskeletal 3	0.00632	2.04635
O00462	Beta-mannosidase	0.00634	1.72837
O43837	Isocitrate dehydrogenase [NAD] subunit beta, mitochondrial	0.00634	1.41018
P13671	Complement component C6	0.0065	1.19241
P29622	Kallistatin	0.0065	0.796326
Q16539	Mitogen-activated protein kinase 14	0.00679	1.80445
Q92945	Far upstream element-binding protein 2	0.00687	1.39344
Q9H0W9	Ester hydrolase C11orf54	0.00689	1.87583
P38646	Stress-70 protein, mitochondrial	0.0069	1.36699
O75594	Peptidoglycan recognition protein 1	0.00696	2.0332
P05062	Fructose-bisphosphate aldolase B	0.00699	1.40202
P20933	N(4)-(beta-N-acetylglucosaminyl)-L-asparaginase	0.00716	1.73524
Q9H3U1	Protein unc-45 homolog A	0.00723	1.367
Q9Y5C1	Angiopoietin-related protein 3	0.00728	1.86061
O43488	Aflatoxin B1 aldehyde reductase member 2	0.0073	1.50176
P60903	Protein S100-A10	0.00739	1.63942
P35573	Glycogen debranching enzyme	0.0074	1.6511
Q16853	Membrane primary amine oxidase	0.00744	1.43301
P02647	Apolipoprotein A-I	0.00748	0.845957
Q9HDC9	Adipocyte plasma membrane-associated protein	0.00749	1.4639
P00813	Adenosine deaminase	0.00756	1.6443
P48426	Phosphatidylinositol 5-phosphate 4-kinase type-2 alpha	0.00779	1.70203
O15523	ATP-dependent RNA helicase DDX3Y	0.00794	1.92637
P38606	V-type proton ATPase catalytic subunit A	0.00803	1.77826
Q9Y2G3	Probable phospholipid-transporting ATPase IF	0.00803	2.10892
P54802	Alpha-N-acetylglucosaminidase	0.00812	1.36812
Q9Y376	Calcium-binding protein 39	0.00817	1.46917
Q8N2S1	Latent-transforming growth factor beta-binding protein 4	0.0084	2.09364
O75356	Ectonucleoside triphosphate diphosphohydrolase 5	0.00858	1.71516
P02747	Complement C1q subcomponent subunit C	0.0086	1.52445
Q15274	Nicotinate-nucleotide pyrophosphorylase [carboxylating]	0.00867	2.0944
P04406	Glyceraldehyde-3-phosphate dehydrogenase	0.00876	1.49423
P33176	Kinesin-1 heavy chain	0.00876	1.34258
P14136	Glial fibrillary acidic protein	0.00878	2.15289
P36873	Serine/threonine-protein phosphatase PP1-gamma catalytic subunit	0.00879	2.37991
Q9UKX7	Nuclear pore complex protein Nup50	0.00879	1.90454
P04434	Ig kappa chain V-III	0.0088	2.55343
Q92835	Phosphatidylinositol 3,4,5-trisphosphate 5-phosphatase 1	0.00891	1.4854
P47897	Glutamine--tRNA ligase	0.00898	1.23372
Q6P179	Endoplasmic reticulum aminopeptidase 2	0.00902	1.72382
P07478	Trypsin-2	0.00909	1.67071
P09467	Fructose-1,6-bisphosphatase 1	0.00915	1.36804
Q12931	Heat shock protein 75 kDa, mitochondrial	0.0094	1.28027
Q5VUA4	Zinc finger protein 318	0.00943	2.31767
P07858	Cathepsin B	0.00946	1.43612
P50454	Serpin H1	0.00951	0.633945
P02766	Transthyretin	0.00955	0.782368
P0DJI9	Serum amyloid A-2 protein	0.00972	1.93293
P08195	4F2 cell-surface antigen heavy chain	0.00981	1.6297
P15144	Aminopeptidase N	0.00987	1.39844
Q9UI17	Dimethylglycine dehydrogenase, mitochondrial	0.00987	1.63001
P13611	Versican core protein	0.00994	2.78498
P35269	General transcription factor IIF subunit 1	0.01001	1.7421
Q9Y265	RuvB-like 1	0.01003	1.32893
P05067	Amyloid beta A4 protein	0.01024	1.82479
P61158	Actin-related protein 3	0.01034	1.28228
O95373	Importin-7	0.01043	1.60225
P14324	Farnesyl pyrophosphate synthase	0.01048	1.48555
Q9UHA4	Ragulator complex protein LAMTOR3	0.01074	4.2571
Q12884	Prolyl endopeptidase FAP	0.01084	2.64879
Q6VY07	Phosphofurin acidic cluster sorting protein 1	0.01102	1.52656
P78386	Keratin, type II cuticular Hb5	0.0111	1.96602
Q99714	3-hydroxyacyl-CoA dehydrogenase type-2	0.0113	1.62172
P00747	Plasminogen	0.01144	0.792886
P20742	Pregnancy zone protein	0.01146	1.48723
Q9UJJ9	N-acetylglucosamine-1-phosphotransferase subunit gamma	0.01153	2.2736
P29279	Connective tissue growth factor	0.01162	1.51843
P33992	DNA replication licensing factor MCM5	0.01173	1.27976
P22626	Heterogeneous nuclear ribonucleoproteins A2/B1	0.01182	1.37116
P32754	4-hydroxyphenylpyruvate dioxygenase	0.01185	1.66824
Q8NE71	ATP-binding cassette sub-family F member 1	0.01189	1.55545
P62888	60S ribosomal protein L30	0.01193	1.72342
P01833	Polymeric immunoglobulin receptor	0.01197	2.61995
P68104	Elongation factor 1-alpha 1	0.01215	1.39506
P01859	Ig gamma-2 chain C region	0.01218	3.55977
P04278	Sex hormone-binding globulin	0.01245	1.65847
Q8N5P1	Zinc finger CCCH domain-containing protein 8	0.01261	1.40953
P35858	Insulin-like growth factor-binding protein complex acid labile subunit	0.01263	0.80646
Q15080	Neutrophil cytosol factor 4	0.0128	1.82451
Q15365	Poly(rC)-binding protein 1	0.01298	1.87718
P35613	Basigin	0.01302	1.47646
O15347	High mobility group protein B3	0.01304	1.64035
P14550	Alcohol dehydrogenase [NADP(+)]	0.01304	1.66176
Q96EY7	Pentatricopeptide repeat domain-containing protein 3, mitochondrial	0.01308	1.64596
O95445	Apolipoprotein M	0.01326	0.70098
P13645	Keratin, type I cytoskeletal 10	0.01333	0.721314
O75822	Eukaryotic translation initiation factor 3 subunit J	0.01362	1.55815
Q1KMD3	Heterogeneous nuclear ribonucleoprotein U-like protein 2	0.01372	1.32566
Q5JRA6	Melanoma inhibitory activity protein 3	0.01373	1.45766
P09211	Glutathione S-transferase P	0.0138	1.47634
P40939	Trifunctional enzyme subunit alpha, mitochondrial	0.0138	1.40044
Q06187	Tyrosine-protein kinase BTK	0.0139	1.40711
P34896	Serine hydroxymethyltransferase, cytosolic	0.01396	1.31432
Q16719	Kynureninase	0.01398	1.44208
Q86V81	THO complex subunit 4	0.01401	1.89367
Q9NZP8	Complement C1r subcomponent-like protein	0.01402	1.21051
O15212	Prefoldin subunit 6	0.01405	1.82862
P12429	Annexin A3	0.01409	1.69656
P07911	Uromodulin	0.01444	1.44617
Q99829	Copine-1	0.01449	1.56579
Q05707	Collagen alpha-1(XIV) chain	0.01456	1.33236
Q7KZF4	Staphylococcal nuclease domain-containing protein 1	0.01461	1.53847
Q9UL46	Proteasome activator complex subunit 2	0.01461	1.56876
Q16658	Fascin	0.01462	1.35702
P62277	40S ribosomal protein S13	0.01478	1.6837
A5A3E0	POTE ankyrin domain family member F	0.01483	1.72385
P80303	Nucleobindin-2	0.01511	1.53556
P04075	Fructose-bisphosphate aldolase A	0.01519	1.25327
P49327	Fatty acid synthase	0.01528	1.22074
Q6YN16	Hydroxysteroid dehydrogenase-like protein 2	0.01552	1.80754
P05091	Aldehyde dehydrogenase, mitochondrial	0.01569	1.76061
P54886	Delta-1-pyrroline-5-carboxylate synthase	0.01603	1.36059
Q9BQE3	Tubulin alpha-1C chain	0.01603	1.93963
P60981	Destrin	0.01606	1.46585
O75874	Isocitrate dehydrogenase [NADP] cytoplasmic	0.0162	1.30935
Q14914	Prostaglandin reductase 1	0.01628	1.4694
Q16877	6-phosphofructo-2-kinase/fructose-2,6-bisphosphatase 4	0.01647	1.57734
P35442	Thrombospondin-2	0.0165	2.3201
Q13601	KRR1 small subunit processome component homolog	0.01693	1.83154
P30481	HLA class I histocompatibility antigen, B alpha chain	0.01699	1.84593
P51858	Hepatoma-derived growth factor	0.01706	1.47489
O15145	Actin-related protein 2/3 complex subunit 3	0.0172	1.50411
O14786	Neuropilin-1	0.01728	1.35467
Q7LDG7	RAS guanyl-releasing protein 2	0.0174	2.33074
Q9Y4E8	Ubiquitin carboxyl-terminal hydrolase 15	0.01744	1.38209
Q15063	Periostin	0.0177	1.53091
P26641	Elongation factor 1-gamma	0.01775	1.74985
Q9NYL9	Tropomodulin-3	0.0179	1.7863
P29350	Tyrosine-protein phosphatase non-receptor type 6	0.01794	1.47618
P02745	Complement C1q subcomponent subunit A	0.01794	1.66506
Q9NQC3	Reticulon-4	0.01816	2.29876
P11586	C-1-tetrahydrofolate synthase, cytoplasmic	0.0183	1.28194
P25787	Proteasome subunit alpha type-2	0.01844	1.74937
P04216	Thy-1 membrane glycoprotein	0.01846	1.77904
Q9UL25	Ras-related protein Rab-21	0.01853	1.2999
P15880	40S ribosomal protein S2	0.01858	1.52364
P49753	Acyl-coenzyme A thioesterase 2, mitochondrial	0.01877	2.05508
P05362	Intercellular adhesion molecule 1	0.01886	1.51398
Q06323	Proteasome activator complex subunit 1	0.019	1.43844
Q16181	Septin-7	0.01905	1.56354
P01743	Immunoglobulin heavy variable 1-46	0.01911	2.25774
P18669	Phosphoglycerate mutase 1	0.01935	1.66639
P04179	Superoxide dismutase [Mn], mitochondrial	0.01944	1.33662
P02746	Complement C1q subcomponent subunit B	0.01951	1.34622
O15067	Phosphoribosylformylglycinamidine synthase	0.01961	1.44259
Q96C90	Protein phosphatase 1 regulatory subunit 14B	0.01963	1.56479
Q15366	Poly(rC)-binding protein 2	0.01994	1.48054
P13639	Elongation factor 2	0.02012	1.40187
Q13231	Chitotriosidase-1	0.02014	1.51941
Q07960	Rho GTPase-activating protein 1	0.0202	1.47974
O75347	Tubulin-specific chaperone A	0.02027	1.62292
P05060	Secretogranin-1	0.02029	1.76535
P02655	Apolipoprotein C-II	0.02033	0.651352
Q9BQE5	Apolipoprotein L2	0.02047	1.49746
P23368	NAD-dependent malic enzyme, mitochondrial	0.02058	1.28763
P08236	Beta-glucuronidase	0.02072	1.95071
Q92626	Peroxidasin homolog	0.02073	1.73392
P48444	Coatomer subunit delta	0.02083	1.24191
A8MPP1	Putative ATP-dependent RNA helicase DDX11-like protein 8	0.02086	2.49678
P18065	Insulin-like growth factor-binding protein 2	0.02092	1.45182
P01621	Immunoglobulin kappa variable 3-20	0.02098	2.26363
O14776	Transcription elongation regulator 1	0.02105	1.34348
O43866	CD5 antigen-like	0.02136	2.27637
Q9BWD1	Acetyl-CoA acetyltransferase, cytosolic	0.02139	1.64579
O75131	Copine-3	0.02149	1.26978
Q9Y5K5	Ubiquitin carboxyl-terminal hydrolase isozyme L5	0.02164	1.72847
P35241	Radixin	0.0218	1.51064
Q5JSH3	WD repeat-containing protein 44	0.0218	1.38827
Q14525	Keratin, type I cuticular Ha3-II	0.02222	1.63571
O60664	Perilipin-3	0.02229	1.51504
Q15631	Translin	0.02245	1.54683
P26373	60S ribosomal protein L13	0.0226	2.33879
P07339	Cathepsin D	0.02282	1.32615
P40227	T-complex protein 1 subunit zeta	0.02324	1.33452
P42574	Caspase-3	0.02334	1.50774
P29508	Serpin B3	0.0234	1.70585
P06310	Immunoglobulin kappa variable 2-30	0.02365	1.97879
O95678	Keratin, type II cytoskeletal 75	0.02396	1.35101
P00492	Hypoxanthine-guanine phosphoribosyltransferase	0.02406	1.83411
P11940	Polyadenylate-binding protein 1	0.02409	1.62645
Q9UKY7	Protein CDV3 homolog	0.02414	1.2018
O43505	Beta-1,4-glucuronyltransferase 1	0.02416	5.76007
P02776	Platelet factor 4	0.02433	1.89121
O14773	Tripeptidyl-peptidase 1	0.02467	2.50571
P48059	LIM and senescent cell antigen-like-containing domain protein 1	0.02477	1.76949
Q99729	Heterogeneous nuclear ribonucleoprotein A/B	0.02478	1.51988
P02549	Spectrin alpha chain, erythrocytic 1	0.0248	1.2595
P00338	L-lactate dehydrogenase A chain	0.02502	1.39482
Q562R1	Beta-actin-like protein 2	0.02511	1.71218
Q9P260	LisH domain and HEAT repeat-containing protein KIAA1468	0.02528	2.06832
O43390	Heterogeneous nuclear ribonucleoprotein R	0.02537	1.48457
P37235	Hippocalcin-like protein 1	0.02542	1.42192
P84098	60S ribosomal protein L19	0.02546	1.75784
Q14651	Plastin-1	0.02546	1.74646
Q71F56	Mediator of RNA polymerase II transcription subunit 13-like	0.02556	1.68514
P49588	Alanine--tRNA ligase, cytoplasmic	0.02563	1.21035
P22792	Carboxypeptidase N subunit 2	0.02566	0.867427
P35527	Keratin, type I cytoskeletal 9	0.02566	0.783651
P17050	Alpha-N-acetylgalactosaminidase	0.02589	1.50555
Q14116	Interleukin-18	0.02613	1.38602
Q92954	Proteoglycan 4	0.02618	1.30296
Q9HC38	Glyoxalase domain-containing protein 4	0.02634	1.38448
P48047	ATP synthase subunit O, mitochondrial	0.02673	3.22824
P55786	Puromycin-sensitive aminopeptidase	0.02726	1.51593
O60716	Catenin delta-1	0.02733	1.29458
O75351	Vacuolar protein sorting-associated protein 4B	0.02739	1.31966
Q93088	Betaine--homocysteine S-methyltransferase 1	0.02744	1.33118
O00743	Serine/threonine-protein phosphatase 6 catalytic subunit	0.02773	1.51169
Q16663	C-C motif chemokine 15	0.02808	1.75871
Q9H0P0	Cytosolic 5'-nucleotidase 3A	0.02818	1.53644
Q13421	Mesothelin	0.02825	1.58545
P09455	Retinol-binding protein 1	0.02827	1.61967
P05787	Keratin, type II cytoskeletal 8	0.02831	1.41209
P41250	Glycine--tRNA ligase	0.02831	1.42933
P31949	Protein S100-A11	0.02832	1.57774
P98179	RNA-binding protein 3	0.02876	1.6713
P28072	Proteasome subunit beta type-6	0.02903	1.77767
Q9HCY8	Protein S100-A14	0.02921	1.43915
P35542	Serum amyloid A-4 protein	0.02937	0.531683
Q9NPD3	Exosome complex component RRP41	0.02942	2.16251
Q3LXA3	Triokinase/FMN cyclase	0.02944	1.42117
P08697	Alpha-2-antiplasmin	0.0295	0.844681
P06730	Eukaryotic translation initiation factor 4E	0.02968	3.68929
P50238	Cysteine-rich protein 1	0.02974	5.59401
Q8N163	Cell cycle and apoptosis regulator protein 2	0.02992	1.53842
P05388	60S acidic ribosomal protein P0	0.03003	1.67778
P61457	Pterin-4-alpha-carbinolamine dehydratase	0.03008	1.9842
P04220	Immunoglobulin heavy constant mu	0.0302	6.87781
P05165	Propionyl-CoA carboxylase alpha chain, mitochondrial	0.03023	1.29247
Q9H6X2	Anthrax toxin receptor 1	0.03026	1.89445
P12277	Creatine kinase B-type	0.03043	1.39126
Q06830	Peroxiredoxin-1	0.03069	1.49866
Q9UGM3	Deleted in malignant brain tumors 1 protein	0.031	1.71865
Q5HYJ3	Protein FAM76B	0.03105	2.01474
P61088	Ubiquitin-conjugating enzyme E2 N	0.03111	1.71173
Q9H910	Hematological and neurological expressed 1-like protein	0.0312	1.40163
P16435	NADPH--cytochrome P450 reductase	0.03154	1.23216
P05109	Protein S100-A8	0.03159	1.76339
P49591	Serine--tRNA ligase, cytoplasmic	0.03176	1.42917
P17813	Endoglin	0.03203	1.56839
P61978	Heterogeneous nuclear ribonucleoprotein K	0.0321	1.70322
Q99733	Nucleosome assembly protein 1-like 4	0.0321	1.36617
Q14019	Coactosin-like protein	0.03283	1.43794
O15394	Neural cell adhesion molecule 2	0.03284	1.56191
Q9UPT8	Zinc finger CCCH domain-containing protein 4	0.03326	1.72647
Q9GZT8	NIF3-like protein 1	0.03351	1.90591
Q6NZI2	Polymerase I and transcript release factor	0.03357	1.33574
P61604	10 kDa heat shock protein, mitochondrial	0.03375	1.63744
P00918	Carbonic anhydrase 2	0.03421	1.29619
P09496	Clathrin light chain A	0.03435	1.30325
P39059	Collagen alpha-1(XV) chain	0.03488	1.45354
O00584	Ribonuclease T2	0.03489	1.4845
Q14240	Eukaryotic initiation factor 4A-II	0.03498	1.55555
P01871	Ig mu chain C region	0.03505	4.36502
P11226	Mannose-binding protein C	0.0351	1.44619
Q9BRP8	Partner of Y14 and mago	0.03566	1.54416
P60866	40S ribosomal protein S20	0.03577	1.35727
P78371	T-complex protein 1 subunit beta	0.03585	1.33288
P09651	Heterogeneous nuclear ribonucleoprotein A1	0.03663	1.53388
O75531	Barrier-to-autointegration factor	0.03671	1.648
P22234	Multifunctional protein ADE2	0.03751	1.22707
P55209	Nucleosome assembly protein 1-like 1	0.0379	1.40439
Q12841	Follistatin-related protein 1	0.03809	1.66412
P36222	Chitinase-3-like protein 1	0.03839	1.32877
Q7Z3U7	Protein MON2 homolog	0.03897	1.71862
P04424	Argininosuccinate lyase	0.03981	1.22568
Q9BTL3	RNMT-activating mini protein	0.04015	4.08681
Q6IBS0	Twinfilin-2	0.04031	1.28388
P02749	Beta-2-glycoprotein 1	0.04067	1.15667
P14923	Junction plakoglobin	0.04072	1.59553
O43451	Maltase-glucoamylase, intestinal	0.04082	1.53357
P84243	Histone H3.3	0.04104	3.05406
O75122	CLIP-associating protein 2	0.04112	1.30319
P31327	Carbamoyl-phosphate synthase [ammonia], mitochondrial	0.04126	1.23905
P06331	Immunoglobulin heavy variable 4-34	0.04134	3.15783
O60240	Perilipin-1	0.04209	1.46318
Q08554	Desmocollin-1	0.04236	1.59536
P07451	Carbonic anhydrase 3	0.04246	1.93544
P17948	Vascular endothelial growth factor receptor 1	0.04246	1.74152
Q8IWV7	E3 ubiquitin-protein ligase UBR1	0.04277	1.73836
Q9ULV4	Coronin-1C	0.04304	1.38478
O95497	Pantetheinase	0.04355	1.99196
P03951	Coagulation factor XI	0.0438	1.27776
P08473	Neprilysin	0.04391	1.47188
P08123	Collagen alpha-2(I) chain	0.04398	1.38522
P09619	Platelet-derived growth factor receptor beta	0.04413	2.09069
P01011	Alpha-1-antichymotrypsin	0.04421	1.18852
P02790	Hemopexin	0.04447	1.16553
P00325	Alcohol dehydrogenase 1B	0.04454	1.90168
P50914	60S ribosomal protein L14	0.04464	1.61563
P01780	Immunoglobulin heavy variable 3-7	0.04467	2.04395
P04040	Catalase	0.04473	1.24053
Q16822	Phosphoenolpyruvate carboxykinase [GTP], mitochondrial	0.04538	1.40899
Q13576	Ras GTPase-activating-like protein IQGAP2	0.04585	1.54442
Q86WR0	Coiled-coil domain-containing protein 25	0.04599	1.75606
P28070	Proteasome subunit beta type-4	0.04611	1.63113
P20618	Proteasome subunit beta type-1	0.0465	1.34323
P26196	Probable ATP-dependent RNA helicase DDX6	0.04668	1.25576
P24592	Insulin-like growth factor-binding protein 6	0.04671	1.50369
Q12907	Vesicular integral-membrane protein VIP36	0.04719	1.87632
O15231	Zinc finger protein 185	0.0474	1.3119
P80188	Neutrophil gelatinase-associated lipocalin	0.04747	1.32359
Q9NYL2	Mitogen-activated protein kinase kinase kinase MLT	0.04749	1.56001
P41226	Ubiquitin-like modifier-activating enzyme 7	0.04764	1.30448
O00391	Sulfhydryl oxidase 1	0.04773	1.20069
P08493	Matrix Gla protein	0.04779	2.18592
P09382	Galectin-1	0.048	1.30682
Q99497	Protein deglycase DJ-1	0.04801	1.45525
P04156	Major prion protein	0.04816	2.20041
P26038	Moesin	0.04834	1.33478
P04217	Alpha-1B-glycoprotein	0.04929	1.12321
O14672	Disintegrin and metalloproteinase domain-containing protein 10	0.04933	1.48727
O15031	Plexin-B2	0.04942	1.28021
P08709	Coagulation factor VII	0.04943	1.33062
P67936	Tropomyosin alpha-4 chain	0.0495	1.40596
P30044	Peroxiredoxin-5, mitochondrial	0.05064	1.43734
P01591	Immunoglobulin J chain	0.0507	3.09594
P98160	Basement membrane-specific heparan sulfate proteoglycan core protein	0.05138	1.20169
P01764	Immunoglobulin heavy variable 3-23	0.05219	1.92401
P06454	Prothymosin alpha	0.05352	14.6374
P99999	Cytochrome c	0.05368	1.35161
Q08257	Quinone oxidoreductase	0.05368	1.31849
P07148	Fatty acid-binding protein, liver	0.05425	1.52718
O43852	Calumenin	0.05521	1.27697
P69905	Hemoglobin subunit alpha	0.05527	1.40897
Q08380	Galectin-3-binding protein	0.05528	1.26474
Q9Y3C4	EKC/KEOPS complex subunit TPRKB	0.05531	1.37707
P01860	Immunoglobulin heavy constant gamma 3	0.05533	2.89176
O75223	Gamma-glutamylcyclotransferase	0.05547	1.3535
P09622	Dihydrolipoyl dehydrogenase, mitochondrial	0.05563	1.40658
Q9UBR2	Cathepsin Z	0.05571	1.3429
Q9Y446	Plakophilin-3	0.05595	1.47039
Q96JB5	CDK5 regulatory subunit-associated protein 3	0.05608	1.82183
P02794	Ferritin heavy chain	0.05614	3.07277
Q15113	Procollagen C-endopeptidase enhancer 1	0.05643	1.37447
P78417	Glutathione S-transferase omega-1	0.05662	1.38313
Q14103	Heterogeneous nuclear ribonucleoprotein D0	0.05862	1.42008
P46777	60S ribosomal protein L5	0.059	1.26368
Q03154	Aminoacylase-1	0.05902	1.82882
P06727	Apolipoprotein A-IV	0.05923	0.770957
P04206	Immunoglobulin kappa variable 3-20	0.05955	1.39123
Q15075	Early endosome antigen 1	0.05982	1.24933
P36542	ATP synthase subunit gamma, mitochondrial	0.06027	1.3137
P40926	Malate dehydrogenase, mitochondrial	0.06027	1.34475
Q8IZ83	Aldehyde dehydrogenase family 16 member A1	0.06086	1.6231
Q86UX7	Fermitin family homolog 3	0.06116	1.40122
P07195	L-lactate dehydrogenase B chain	0.06124	1.34154
P50990	T-complex protein 1 subunit theta	0.06179	1.35693
P30613	Pyruvate kinase PKLR	0.06184	1.60851
P00558	Phosphoglycerate kinase 1	0.06282	1.30125
P06703	Protein S100-A6	0.06323	1.85309
P53602	Diphosphomevalonate decarboxylase	0.06395	1.4534
Q15102	Platelet-activating factor acetylhydrolase IB subunit gamma	0.0641	1.57146
Q9Y244	Proteasome maturation protein	0.06419	1.42536
P02671	Fibrinogen alpha chain	0.06427	1.2651
P27361	Mitogen-activated protein kinase 3	0.06454	1.27043
Q9UBX5	Fibulin-5	0.06528	1.45325
P04180	Phosphatidylcholine-sterol acyltransferase	0.06551	0.832888
Q08495	Dematin	0.06551	1.3267
Q13103	Secreted phosphoprotein 24	0.06574	0.691676
P19823	Inter-alpha-trypsin inhibitor heavy chain H2	0.06585	0.879684
Q6UX71	Plexin domain-containing protein 2	0.06621	1.73551
P13667	Protein disulfide-isomerase A4	0.0666	1.24117
Q13177	Serine/threonine-protein kinase PAK 2	0.0666	1.25151
P04792	Heat shock protein beta-1	0.06666	1.6765
Q9BVG4	Protein PBDC1	0.06674	1.67563
Q9GZZ8	Extracellular glycoprotein lacritin	0.06719	1.68712
Q9Y2T3	Guanine deaminase	0.06728	1.66313
P54578	Ubiquitin carboxyl-terminal hydrolase 14	0.0676	1.61278
P20700	Lamin-B1	0.06782	1.28251
P50281	Matrix metalloproteinase-14	0.06784	1.40941
P52565	Rho GDP-dissociation inhibitor 1	0.06802	1.363
P08637	Low affinity immunoglobulin gamma Fc region receptor III-A	0.06813	1.91448
Q9Y5L4	Mitochondrial import inner membrane translocase subunit Tim13	0.06813	1.68908
Q02809	Procollagen-lysine,2-oxoglutarate 5-dioxygenase 1	0.06825	1.40061
P62820	Ras-related protein Rab-1A	0.0684	1.29547
P61764	Syntaxin-binding protein 1	0.0686	1.52217
O15264	Mitogen-activated protein kinase 13	0.06896	1.37549
P20774	Mimecan	0.06952	1.8687
P01602	Immunoglobulin kappa variable 1-5	0.0697	1.67419
Q13740	CD166 antigen	0.07011	3.02575
O43169	Cytochrome b5 type B	0.07079	1.56999
Q9NYU2	UDP-glucose:glycoprotein glucosyltransferase 1	0.07117	1.24504
P50395	Rab GDP dissociation inhibitor beta	0.07139	1.47301
P83731	60S ribosomal protein L24	0.07283	1.43979
P58546	Myotrophin	0.0739	1.44151
P62314	Small nuclear ribonucleoprotein Sm D1	0.07392	1.58759
P29966	Myristoylated alanine-rich C-kinase substrate	0.0742	1.48023
O60294	tRNA wybutosine-synthesizing protein 4	0.07437	1.93204
O15269	Serine palmitoyltransferase 1	0.07459	1.24089
Q9Y617	Phosphoserine aminotransferase	0.07641	1.49274
P49720	Proteasome subunit beta type-3	0.07671	1.58057
P16157	Ankyrin-1	0.07679	1.62208
P02545	Prelamin-A/C	0.07697	1.25995
P54819	Adenylate kinase 2, mitochondrial	0.07704	0.733582
P32004	Neural cell adhesion molecule L1	0.07723	1.44925
Q15428	Splicing factor 3A subunit 2	0.07762	1.78393
Q9Y4I1	Unconventional myosin-Va	0.07778	1.37126
P07919	Cytochrome b-c1 complex subunit 6, mitochondrial	0.07791	1.67886
P02654	Apolipoprotein C-I	0.07809	0.763734
P19013	Keratin, type II cytoskeletal 4	0.07854	1.31312
P11171	Protein 4.1	0.07874	1.5675
Q9HBR0	Putative sodium-coupled neutral amino acid transporter 10	0.07918	1.50757
Q96FV2	Secernin-2	0.07975	1.64389
P08519	Apolipoprotein(a)	0.08025	1.4586
P12931	Proto-oncogene tyrosine-protein kinase Src	0.08031	1.39544
P36578	60S ribosomal protein L4	0.08042	1.28861
O43707	Alpha-actinin-4	0.08088	1.27697
P04003	C4b-binding protein alpha chain	0.08093	1.21217
Q13283	Ras GTPase-activating protein-binding protein 1	0.08152	1.31995
Q9Y608	Leucine-rich repeat flightless-interacting protein 2	0.08159	1.40591
P09936	Ubiquitin carboxyl-terminal hydrolase isozyme L1	0.08163	1.4629
Q04446	1,4-alpha-glucan-branching enzyme	0.08215	1.34542
P02538	Keratin, type II cytoskeletal 6A	0.08333	1.58645
Q9H3K6	BolA-like protein 2	0.08345	1.34624
P16035	Metalloproteinase inhibitor 2	0.08453	1.46468
P41240	Tyrosine-protein kinase CSK	0.08458	1.3439
P07954	Fumarate hydratase, mitochondrial	0.08487	1.3392
P17655	Calpain-2 catalytic subunit	0.08517	1.22833
Q8NCW5	NAD(P)H-hydrate epimerase	0.08562	1.28236
P30086	Phosphatidylethanolamine-binding protein 1	0.08581	1.87615
O00410	Importin-5	0.0879	1.23319
O43143	Pre-mRNA-splicing factor ATP-dependent RNA helicase DHX15	0.08806	1.23649
P25815	Protein S100-P	0.09001	1.58933
Q06481	Amyloid-like protein 2	0.09014	1.30579
Q969P0	Immunoglobulin superfamily member 8	0.09037	1.3337
P30050	60S ribosomal protein L12	0.09089	1.51404
Q86VM9	Zinc finger CCCH domain-containing protein 18	0.09141	1.3175
Q8NBP7	Proprotein convertase subtilisin/kexin type 9	0.09196	1.76473
Q03252	Lamin-B2	0.09292	1.2309
Q15375	Ephrin type-A receptor 7	0.09306	1.54179
P43121	Cell surface glycoprotein MUC18	0.09421	1.40016
P27169	Serum paraoxonase/arylesterase 1	0.09505	0.85453
P15924	Desmoplakin	0.09507	1.15118
Q96BZ4	Phospholipase D4	0.09533	1.67016
Q8IZA0	Dyslexia-associated protein KIAA0319-like protein	0.09551	1.37185
B9A064	Immunoglobulin lambda-like polypeptide 5	0.09651	1.76305
O95810	Serum deprivation-response protein	0.09672	1.31592
P01611	Immunoglobulin kappa variable 1D-12	0.09711	1.25671
P13716	Delta-aminolevulinic acid dehydratase	0.09761	1.25095
Q9Y4Y9	U6 snRNA-associated Sm-like protein LSm5	0.09773	1.40128
Q13200	26S proteasome non-ATPase regulatory subunit 2	0.09906	1.28301
P51991	Heterogeneous nuclear ribonucleoprotein A3	0.09941	1.6995
Q12906	Interleukin enhancer-binding factor 3	0.09989	1.19843
P04632	Calpain small subunit 1	0.10046	1.3382
P12110	Collagen alpha-2(VI) chain	0.10047	1.85433
P60520	Gamma-aminobutyric acid receptor-associated protein-like 2	0.10089	1.49548
Q14515	SPARC-like protein 1	0.10168	1.7059
Q9BTY2	Plasma alpha-L-fucosidase	0.1027	1.43241
P22352	Glutathione peroxidase 3	0.10304	0.848677
P15169	Carboxypeptidase N catalytic chain	0.10312	0.808833
P50452	Serpin B8	0.10313	1.69044
Q9H008	Phospholysine phosphohistidine inorganic pyrophosphate phosphatase	0.10421	1.85065
Q5QJE6	Deoxynucleotidyltransferase terminal-interacting protein 2	0.10427	1.43995
Q9UJU6	Drebrin-like protein	0.10447	1.27088
Q96CP6	GRAM domain-containing protein 1A	0.10455	1.22591
O75376	Nuclear receptor corepressor 1	0.10466	1.35908
P05556	Integrin beta-1	0.10503	1.24609
Q9UNZ2	NSFL1 cofactor p47	0.10546	1.44876
P11279	Lysosome-associated membrane glycoprotein 1	0.10552	1.25627
Q9UBQ7	Glyoxylate reductase/hydroxypyruvate reductase	0.10608	1.2329
Q9UK76	Hematological and neurological expressed 1 protein	0.1061	1.49778
P55957	BH3-interacting domain death agonist	0.10621	1.37681
P00742	Coagulation factor X	0.10626	0.872988
P54136	Arginine--tRNA ligase, cytoplasmic	0.10654	1.18795
Q96HR3	Mediator of RNA polymerase II transcription subunit 30	0.10679	1.69679
Q8N423	Leukocyte immunoglobulin-like receptor subfamily B member 2	0.10718	1.34521
P31025	Lipocalin-1	0.10787	1.95175
P08575	Receptor-type tyrosine-protein phosphatase C	0.1082	1.24145
P36969	Phospholipid hydroperoxide glutathione peroxidase, mitochondrial	0.10841	1.30716
P23470	Receptor-type tyrosine-protein phosphatase gamma	0.10847	1.96876
P42166	Lamina-associated polypeptide 2, isoform alpha	0.1087	1.19646
Q01995	Transgelin	0.10901	1.4659
O60234	Glia maturation factor gamma	0.10954	1.60129
P25789	Proteasome subunit alpha type-4	0.11014	1.54823
Q9BRX5	DNA replication complex GINS protein PSF3	0.1103	1.61668
P15104	Glutamine synthetase	0.11048	1.51343
Q06278	Aldehyde oxidase	0.1107	1.4908
P52790	Hexokinase-3	0.11086	1.6226
P11766	Alcohol dehydrogenase class-3	0.11102	1.3153
P02787	Serotransferrin	0.11103	0.690141
Q9UBP6	tRNA (guanine-N(7)-)-methyltransferase	0.11141	0.360055
Q9NY33	Dipeptidyl peptidase 3	0.11168	0.510917
P03950	Angiogenin	0.11183	1.49052
Q9BXX0	EMILIN-2	0.11217	1.2737
Q9UIF8	Bromodomain adjacent to zinc finger domain protein 2B	0.11319	3.20374
Q9Y2H5	Pleckstrin homology domain-containing family A member 6	0.11487	1.49071
P68871	Hemoglobin subunit beta	0.11489	1.41913
P23526	Adenosylhomocysteinase	0.11508	1.24542
P00441	Superoxide dismutase [Cu-Zn]	0.1158	1.28643
P33151	Cadherin-5	0.11581	1.36996
P28062	Proteasome subunit beta type-8	0.11584	1.28178
Q86VI3	Ras GTPase-activating-like protein IQGAP3	0.11686	1.23252
O94760	N(G),N(G)-dimethylarginine dimethylaminohydrolase 1	0.11693	1.58727
P26639	Threonine--tRNA ligase, cytoplasmic	0.11811	1.25908
P68133	Actin, alpha skeletal muscle	0.11827	1.42144
P06400	Retinoblastoma-associated protein	0.11853	1.28142
P07358	Complement component C8 beta chain	0.11974	1.12852
P36980	Complement factor H-related protein 2	0.12004	1.25409
Q15848	Adiponectin	0.12016	1.46545
P68036	Ubiquitin-conjugating enzyme E2 L3	0.12049	1.46487
P23229	Integrin alpha-6	0.1212	1.36498
P62910	60S ribosomal protein L32	0.12142	1.19399
Q9Y3I0	tRNA-splicing ligase RtcB homolog	0.12169	1.27516
Q5TFE4	5'-nucleotidase domain-containing protein 1	0.12293	1.37004
Q4VC31	Coiled-coil domain-containing protein 58	0.12302	1.32309
O14818	Proteasome subunit alpha type-7	0.12321	2.44047
P05160	Coagulation factor XIII B chain	0.1234	1.21452
Q10588	ADP-ribosyl cyclase/cyclic ADP-ribose hydrolase 2	0.12349	1.54085
Q92820	Gamma-glutamyl hydrolase	0.1236	1.22398
Q04695	Keratin, type I cytoskeletal 17	0.12362	1.28784
Q15121	Astrocytic phosphoprotein PEA-15	0.12375	1.37712
P54289	Voltage-dependent calcium channel subunit alpha-2/delta-1	0.12426	1.30707
Q14353	Guanidinoacetate N-methyltransferase	0.12443	1.43465
P06309	Immunoglobulin kappa variable 2D-28	0.12447	1.42259
P08514	Integrin alpha-IIb	0.12452	1.42908
P06865	Beta-hexosaminidase subunit alpha	0.12598	1.22163
Q9BS26	Endoplasmic reticulum resident protein 44	0.12603	1.3518
O75475	PC4 and SFRS1-interacting protein	0.12685	1.34457
P18124	60S ribosomal protein L7	0.12748	1.36659
Q96FW1	Ubiquitin thioesterase OTUB1	0.12773	1.84629
P32942	Intercellular adhesion molecule 3	0.12815	1.35002
P31944	Caspase-14	0.12837	1.4622
P05156	Complement factor I	0.12846	1.11593
P01034	Cystatin-C	0.12849	1.24289
P35232	Prohibitin	0.12902	1.2748
P16930	Fumarylacetoacetase	0.12979	1.29464
P27824	Calnexin	0.13118	1.28671
P31939	Bifunctional purine biosynthesis protein PURH	0.13129	1.25811
Q9HCB6	Spondin-1	0.13173	1.30674
P25325	3-mercaptopyruvate sulfurtransferase	0.13197	1.39318
P12821	Angiotensin-converting enzyme	0.13295	1.32995
Q07954	Prolow-density lipoprotein receptor-related protein 1	0.13332	1.1699
Q9NR12	PDZ and LIM domain protein 7	0.1334	1.21477
P04433	Immunoglobulin kappa variable 3-11	0.13418	1.44348
P09104	Gamma-enolase	0.13505	1.37196
P27918	Properdin	0.13549	0.828982
Q16363	Laminin subunit alpha-4	0.1363	0.820172
Q8WXI9	Transcriptional repressor p66-beta	0.13668	1.35212
Q9H4B7	Tubulin beta-1 chain	0.13689	1.37368
P53779	Mitogen-activated protein kinase 10	0.13757	1.47448
Q7L8L6	FAST kinase domain-containing protein 5, mitochondrial	0.13766	0.556517
P17927	Complement receptor type 1	0.13866	1.27921
P04118	Colipase	0.14097	1.42546
P04259	Keratin, type II cytoskeletal 6B	0.14107	1.41146
Q9H299	SH3 domain-binding glutamic acid-rich-like protein 3	0.14134	1.44278
Q9BRX8	Redox-regulatory protein FAM213A	0.1415	1.48604
Q86SQ4	Adhesion G-protein coupled receptor G6	0.14159	0.639387
Q6YHK3	CD109 antigen	0.14267	1.5623
P62750	60S ribosomal protein L23a	0.14293	1.18604
Q14126	Desmoglein-2	0.14303	1.27524
Q13790	Apolipoprotein F	0.1449	0.848812
Q9UGM5	Fetuin-B	0.1453	0.810224
P06744	Glucose-6-phosphate isomerase	0.14533	1.19075
P54760	Ephrin type-B receptor 4	0.1454	1.28384
P19367	Hexokinase-1	0.1469	1.62386
O00592	Podocalyxin	0.14692	1.33785
P28482	Mitogen-activated protein kinase 1	0.14786	1.27024
Q15370	Transcription elongation factor B polypeptide 2	0.14858	1.68351
P21926	CD9 antigen	0.15004	1.5837
P49643	DNA primase large subunit	0.15107	1.23966
Q9BY67	Cell adhesion molecule 1	0.15221	1.27083
Q15833	Syntaxin-binding protein 2	0.15264	1.16923
Q53FA7	Quinone oxidoreductase PIG3	0.15279	1.36835
P42765	3-ketoacyl-CoA thiolase, mitochondrial	0.153	1.32773
Q9NZ08	Endoplasmic reticulum aminopeptidase 1	0.15315	1.19087
Q9UMX5	Neudesin	0.15381	1.54706
P49641	Alpha-mannosidase 2x	0.15437	1.42043
P17931	Galectin-3	0.1547	1.27075
Q13308	Inactive tyrosine-protein kinase 7	0.15474	1.4226
O75144	ICOS ligand	0.15508	0.664548
P35908	Keratin, type II cytoskeletal 2 epidermal	0.15556	0.866954
P52888	Thimet oligopeptidase	0.15592	1.32454
O00533	Neural cell adhesion molecule L1-like protein	0.15641	1.25236
Q6ZVX7	F-box only protein 50	0.15701	1.37863
Q10471	Polypeptide N-acetylgalactosaminyltransferase 2	0.15722	1.20814
P22897	Macrophage mannose receptor 1	0.15778	1.70741
O75083	WD repeat-containing protein 1	0.158	1.23927
Q9Y2Z0	Protein SGT1 homolog	0.158	1.19808
P42330	Aldo-keto reductase family 1 member C3	0.15831	2.39498
P02679	Fibrinogen gamma chain	0.1592	1.16891
P55290	Cadherin-13	0.15978	1.30008
Q8NHP8	Putative phospholipase B-like 2	0.16012	1.46796
P13489	Ribonuclease inhibitor	0.16026	1.31183
Q15942	Zyxin	0.16058	1.6437
P00740	Coagulation factor IX	0.16062	1.09226
P53667	LIM domain kinase 1	0.16108	1.77733
P30101	Protein disulfide-isomerase A3	0.16355	1.15846
P48740	Mannan-binding lectin serine protease 1	0.16372	1.14783
P34932	Heat shock 70 kDa protein 4	0.16551	1.21318
P16233	Pancreatic triacylglycerol lipase	0.16719	0.631774
P46939	Utrophin	0.16783	1.1297
P26572	Alpha-1,3-mannosyl-glycoprotein 2-beta-N-acetylglucosaminyltransferase	0.16908	1.31006
P06748	Nucleophosmin	0.16921	1.31018
P22105	Tenascin-X	0.16973	1.11898
Q9Y263	Phospholipase A-2-activating protein	0.17031	1.26928
P40121	Macrophage-capping protein	0.17101	1.52417
Q03591	Complement factor H-related protein 1	0.17117	1.2907
Q99439	Calponin-2	0.1728	1.33839
P47756	F-actin-capping protein subunit beta	0.17295	1.3941
P16671	Platelet glycoprotein 4	0.17428	1.22089
P43251	Biotinidase	0.17521	0.737242
P01009	Alpha-1-antitrypsin	0.17533	1.27592
Q02952	A-kinase anchor protein 12	0.17566	1.18169
P03952	Plasma kallikrein	0.17628	0.892948
P07602	Prosaposin	0.17751	1.50424
P31948	Stress-induced-phosphoprotein 1	0.17753	1.1779
P26927	Hepatocyte growth factor-like protein	0.1778	1.28175
P25786	Proteasome subunit alpha type-1	0.17881	1.35633
Q8N1N4	Keratin, type II cytoskeletal 78	0.17954	1.29621
Q7Z7G0	Target of Nesh-SH3	0.17982	1.33487
Q9P0L0	Vesicle-associated membrane protein-associated protein A	0.18202	1.22201
P04066	Tissue alpha-L-fucosidase	0.18218	0.829609
P05164	Myeloperoxidase	0.18244	1.22346
P29401	Transketolase	0.18265	1.19364
P07910	Heterogeneous nuclear ribonucleoproteins C1/C2	0.18267	1.2367
P13591	Neural cell adhesion molecule 1	0.18284	1.22983
P62993	Growth factor receptor-bound protein 2	0.18312	1.16033
O95336	6-phosphogluconolactonase	0.1839	1.47572
Q8NC51	Plasminogen activator inhibitor 1 RNA-binding protein	0.18484	0.774227
P00326	Alcohol dehydrogenase 1C	0.1856	1.2472
P22692	Insulin-like growth factor-binding protein 4	0.1862	1.35811
P46783	40S ribosomal protein S10	0.18732	1.31669
Q27J81	Inverted formin-2	0.18793	1.20073
P50213	Isocitrate dehydrogenase [NAD] subunit alpha, mitochondrial	0.18826	1.35871
Q14314	Fibroleukin	0.18895	1.35369
P24158	Myeloblastin	0.18932	1.53498
P78527	DNA-dependent protein kinase catalytic subunit	0.19088	1.12266
P20810	Calpastatin	0.19093	0.616724
P62873	Guanine nucleotide-binding protein G(I)/G(S)/G(T) subunit beta-1	0.19099	1.35062
P62633	CCHC-type zinc finger nucleic acid binding protein	0.19177	1.3921
P49773	Histidine triad nucleotide-binding protein 1	0.19252	1.63382
Q7Z4W1	L-xylulose reductase	0.19336	1.37915
P19022	Cadherin-2	0.19354	1.31788
P15291	Beta-1,4-galactosyltransferase 1	0.19355	1.73428
P62805	Histone H4	0.19438	1.39045
Q13825	Methylglutaconyl-CoA hydratase, mitochondrial	0.19476	1.3137
P09543	2',3'-cyclic-nucleotide 3'-phosphodiesterase	0.19533	1.19329
Q9H4A4	Aminopeptidase B	0.19572	1.30445
P49368	T-complex protein 1 subunit gamma	0.19619	1.13747
P07686	Beta-hexosaminidase subunit beta	0.2	1.23674
Q13630	GDP-L-fucose synthase	0.20016	1.60277
P07305	Histone H1.0	0.20041	0.722964
P42680	Tyrosine-protein kinase Tec	0.20055	1.64744
P18510	Interleukin-1 receptor antagonist protein	0.20074	1.4061
Q9BRK5	45 kDa calcium-binding protein	0.20101	1.34777
P05186	Alkaline phosphatase, tissue-nonspecific isozyme	0.20125	1.29305
P35754	Glutaredoxin-1	0.20278	1.59844
P13473	Lysosome-associated membrane glycoprotein 2	0.20313	1.23026
P26640	Valine--tRNA ligase	0.20536	1.1392
Q9HC84	Mucin-5B	0.20632	1.33862
Q16851	UTP--glucose-1-phosphate uridylyltransferase	0.2081	1.31818
O75882	Attractin	0.20976	1.09736
O15371	Eukaryotic translation initiation factor 3 subunit D	0.21103	1.18586
P62899	60S ribosomal protein L31	0.212	1.29397
Q96PK6	RNA-binding protein 14	0.21295	1.19548
Q9BRF8	Serine/threonine-protein phosphatase CPPED1	0.21406	1.25718
Q15555	Microtubule-associated protein RP/EB family member 2	0.21416	1.31888
Q2PZI1	Probable C-mannosyltransferase DPY19L1	0.21515	1.28661
P62258	14-3-3 protein epsilon	0.21602	1.19099
P02795	Metallothionein-2	0.21625	1.44393
Q86VB7	Scavenger receptor cysteine-rich type 1 protein M130	0.2164	1.18595
Q9UK55	Protein Z-dependent protease inhibitor	0.21654	1.10782
P35555	Fibrillin-1	0.21684	1.26958
P52907	F-actin-capping protein subunit alpha-1	0.21731	1.5287
P16403	Histone H1.2	0.2177	1.39465
Q15257	Serine/threonine-protein phosphatase 2A activator	0.21845	1.40811
P11717	Cation-independent mannose-6-phosphate receptor	0.21882	1.16445
P02675	Fibrinogen beta chain	0.22032	1.14705
Q04756	Hepatocyte growth factor activator	0.22087	1.09968
P08572	Collagen alpha-2(IV) chain	0.22212	1.33677
P01040	Cystatin-A	0.22234	1.30935
P25311	Zinc-alpha-2-glycoprotein	0.22272	1.08672
P21399	Cytoplasmic aconitate hydratase	0.22468	1.30559
Q04760	Lactoylglutathione lyase	0.22631	1.24967
P17174	Aspartate aminotransferase, cytoplasmic	0.23002	1.34088
P30043	Flavin reductase (NADPH)	0.23096	0.868275
P02649	Apolipoprotein E	0.2315	0.90019
Q05639	Elongation factor 1-alpha 2	0.23203	1.18663
P04054	Phospholipase A2	0.23215	1.32602
P09110	3-ketoacyl-CoA thiolase, peroxisomal	0.23222	1.22783
P01023	Alpha-2-macroglobulin	0.2326	1.22131
Q9Y5Q8	General transcription factor 3C polypeptide 5	0.23317	1.25015
P23284	Peptidyl-prolyl cis-trans isomerase B	0.23391	1.1718
O43598	2'-deoxynucleoside 5'-phosphate N-hydrolase 1	0.23547	1.25258
P53634	Dipeptidyl peptidase 1	0.23926	0.798058
Q9UHG3	Prenylcysteine oxidase 1	0.2395	1.18628
P78347	General transcription factor II-I	0.23979	1.15335
P98082	Disabled homolog 2	0.24115	1.43599
Q15056	Eukaryotic translation initiation factor 4H	0.24171	1.30308
P05204	Non-histone chromosomal protein HMG-17	0.24228	1.8301
P31997	Carcinoembryonic antigen-related cell adhesion molecule 8	0.24393	0.779971
P52566	Rho GDP-dissociation inhibitor 2	0.24414	0.673393
P08648	Integrin alpha-5	0.24458	1.24422
Q9UQ80	Proliferation-associated protein 2G4	0.24579	1.21391
Q14767	Latent-transforming growth factor beta-binding protein 2	0.24627	0.340603
P49593	Protein phosphatase 1F	0.24757	1.24567
P21283	V-type proton ATPase subunit C 1	0.24897	1.21452
P49189	4-trimethylaminobutyraldehyde dehydrogenase	0.24912	1.84748
P63244	Receptor of activated protein C kinase 1	0.2494	1.21001
P07093	Glia-derived nexin	0.25113	1.14137
P11142	Heat shock cognate 71 kDa protein	0.25118	1.18888
Q92688	Acidic leucine-rich nuclear phosphoprotein 32 family member B	0.25146	2.32211
P80511	Protein S100-A12	0.25241	1.36753
P27348	14-3-3 protein theta	0.25318	1.24765
P08581	Hepatocyte growth factor receptor	0.25374	1.23538
Q14508	WAP four-disulfide core domain protein 2	0.25384	1.25747
Q6PKG0	La-related protein 1	0.25391	0.897615
O95831	Apoptosis-inducing factor 1, mitochondrial	0.25543	1.18382
P00751	Complement factor B	0.25544	1.11753
Q9HAT2	Sialate O-acetylesterase	0.25593	1.21795
Q10472	Polypeptide N-acetylgalactosaminyltransferase 1	0.25682	1.15319
Q14247	Src substrate cortactin	0.25733	0.809228
P05019	Insulin-like growth factor I	0.25819	0.78768
P02765	Alpha-2-HS-glycoprotein	0.25929	1.08469
P11532	Dystrophin	0.25937	1.21529
P62424	60S ribosomal protein L7a	0.26159	1.38518
Q9HBI1	Beta-parvin	0.26159	1.23511
P06132	Uroporphyrinogen decarboxylase	0.26287	1.36811
Q15904	V-type proton ATPase subunit S1	0.26298	1.61034
Q6PI48	Aspartate--tRNA ligase, mitochondrial	0.26448	1.1897
P60660	Myosin light polypeptide 6	0.26527	0.835052
Q05682	Caldesmon	0.26574	1.22588
Q76LX8	A disintegrin and metalloproteinase with thrombospondin motifs 13	0.26603	3.18556
P07476	Involucrin	0.26688	0.794179
P00748	Coagulation factor XII	0.27213	1.17629
P46926	Glucosamine-6-phosphate isomerase 1	0.27406	1.16154
Q9Y2E5	Epididymis-specific alpha-mannosidase	0.27462	1.25444
Q16819	Meprin A subunit alpha	0.27607	1.64047
Q13185	Chromobox protein homolog 3	0.27729	0.803952
Q15149	Plectin	0.27762	1.0991
P15328	Folate receptor alpha	0.28038	1.72951
P30405	Peptidyl-prolyl cis-trans isomerase F, mitochondrial	0.28083	1.26494
P09497	Clathrin light chain B	0.28193	0.746997
P02656	Apolipoprotein C-III	0.28216	0.830687
P13688	Carcinoembryonic antigen-related cell adhesion molecule 1	0.28467	1.43111
P30679	Guanine nucleotide-binding protein subunit alpha-15	0.28473	1.25238
P16949	Stathmin	0.28635	1.90226
Q07654	Trefoil factor 3	0.2888	1.32133
P28799	Granulins	0.28901	1.42754
Q86YZ3	Hornerin	0.28928	1.38181
Q9Y6G9	Cytoplasmic dynein 1 light intermediate chain 1	0.29054	1.42079
Q969E8	Pre-rRNA-processing protein TSR2 homolog	0.29103	1.34574
P02730	Band 3 anion transport protein	0.29183	1.16783
P00533	Epidermal growth factor receptor	0.29606	1.27371
Q02818	Nucleobindin-1	0.29673	1.21727
Q9Y624	Junctional adhesion molecule A	0.2972	1.97066
O43399	Tumor protein D54	0.29768	1.27241
P01042	Kininogen-1	0.30139	0.929869
P39687	Acidic leucine-rich nuclear phosphoprotein 32 family member A	0.30144	0.794682
O00305	Voltage-dependent L-type calcium channel subunit beta-4	0.30156	1.27779
P48506	Glutamate--cysteine ligase catalytic subunit	0.30179	1.17558
Q01130	Serine/arginine-rich splicing factor 2	0.30235	1.22114
P06681	Complement C2	0.30315	1.07475
Q13557	Calcium/calmodulin-dependent protein kinase type II subunit delta	0.30458	1.12645
O43396	Thioredoxin-like protein 1	0.30613	1.43191
Q96D15	Reticulocalbin-3	0.30692	1.18953
P08294	Extracellular superoxide dismutase [Cu-Zn]	0.30847	0.787551
P49736	DNA replication licensing factor MCM2	0.31167	0.876612
P00505	Aspartate aminotransferase, mitochondrial	0.3119	1.1193
P81605	Dermcidin	0.31256	1.17103
O00233	26S proteasome non-ATPase regulatory subunit 9	0.31302	1.42272
P13598	Intercellular adhesion molecule 2	0.31424	1.20084
Q99832	T-complex protein 1 subunit eta	0.31448	1.1415
P41439	Folate receptor gamma	0.31512	0.83162
P48147	Prolyl endopeptidase	0.31558	1.13783
Q14012	Calcium/calmodulin-dependent protein kinase type 1	0.31809	0.828576
P35637	RNA-binding protein FUS	0.31814	1.11894
A6NL28	Tropomyosin alpha-3 chain-like protein	0.31815	1.47184
P09417	Dihydropteridine reductase	0.31818	1.21733
O00244	Copper transport protein ATOX1	0.31854	1.21226
Q9NP97	Dynein light chain roadblock-type 1	0.32623	1.31356
Q96G03	Phosphoglucomutase-2	0.32688	1.19656
Q16610	Extracellular matrix protein 1	0.32691	1.10536
P07900	Heat shock protein HSP 90-alpha	0.32953	1.16603
P09486	SPARC	0.32978	0.746433
P02452	Collagen alpha-1(I) chain	0.33087	1.2047
P62263	40S ribosomal protein S14	0.3309	1.14344
P20851	C4b-binding protein beta chain	0.33241	1.11573
Q9P1Y5	Calmodulin-regulated spectrin-associated protein 3	0.33244	1.16045
P23396	40S ribosomal protein S3	0.33482	1.12775
P13797	Plastin-3	0.33609	1.18422
P30040	Endoplasmic reticulum resident protein 29	0.33827	1.14339
P14543	Nidogen-1	0.3405	0.638161
P50750	Cyclin-dependent kinase 9	0.34205	1.35546
P31937	3-hydroxyisobutyrate dehydrogenase, mitochondrial	0.34378	1.17791
Q13564	NEDD8-activating enzyme E1 regulatory subunit	0.34417	1.22724
O43639	Cytoplasmic protein NCK2	0.34436	1.27278
P27105	Erythrocyte band 7 integral membrane protein	0.3448	1.21871
P55145	Mesencephalic astrocyte-derived neurotrophic factor	0.34534	1.15417
P35900	Keratin, type I cytoskeletal 20	0.34644	0.859346
P17936	Insulin-like growth factor-binding protein 3	0.34693	0.910403
P08727	Keratin, type I cytoskeletal 19	0.34918	1.11358
P30520	Adenylosuccinate synthetase isozyme 2	0.35082	1.20114
O75832	26S proteasome non-ATPase regulatory subunit 10	0.35093	0.0909241
P27487	Dipeptidyl peptidase 4	0.35151	1.13639
P08397	Porphobilinogen deaminase	0.35219	1.21038
P01880	Immunoglobulin heavy constant delta	0.3527	1.20377
P35237	Serpin B6	0.35433	1.18007
O14907	Tax1-binding protein 3	0.35611	0.267951
P09960	Leukotriene A-4 hydrolase	0.35808	1.1505
P35052	Glypican-1	0.35945	1.15694
P05121	Plasminogen activator inhibitor 1	0.35965	0.814069
P00915	Carbonic anhydrase 1	0.36042	1.11882
Q5KU26	Collectin-12	0.36063	1.1513
P16070	CD44 antigen	0.36118	1.09736
Q92686	Neurogranin	0.36417	1.37423
P54727	UV excision repair protein RAD23 homolog B	0.36501	1.1977
Q9BRA2	Thioredoxin domain-containing protein 17	0.36611	1.19877
Q99683	Mitogen-activated protein kinase kinase kinase 5	0.36802	1.11253
Q13443	Disintegrin and metalloproteinase domain-containing protein 9	0.37038	1.18593
Q9P0Z9	Peroxisomal sarcosine oxidase	0.37074	1.23108
Q7L1Q6	Basic leucine zipper and W2 domain-containing protein 1	0.37128	1.16261
Q6UWP8	Suprabasin	0.3713	0.515472
P21810	Biglycan	0.37234	0.901972
Q01581	Hydroxymethylglutaryl-CoA synthase, cytoplasmic	0.37339	1.17293
O14791	Apolipoprotein L1	0.37854	0.859972
P62906	60S ribosomal protein L10a	0.38073	1.18507
P46109	Crk-like protein	0.38419	1.77347
O15400	Syntaxin-7	0.38426	0.800306
Q9P1F3	Costars family protein ABRACL	0.38485	1.54416
P27635	60S ribosomal protein L10	0.38582	1.28876
P17661	Desmin	0.38796	0.903195
P61247	40S ribosomal protein S3a	0.38826	1.14097
Q7Z7M0	Multiple epidermal growth factor-like domains protein 8	0.38835	1.28644
P24928	DNA-directed RNA polymerase II subunit RPB1	0.39093	0.856088
P23142	Fibulin-1	0.39106	1.09964
Q9H479	Fructosamine-3-kinase	0.39195	0.627128
O95817	BAG family molecular chaperone regulator 3	0.396	0.81489
P05089	Arginase-1	0.39729	1.22941
P27797	Calreticulin	0.39935	1.12532
Q6EMK4	Vasorin	0.40058	1.09281
P62158	Calmodulin	0.40126	1.19451
P53597	Succinate--CoA ligase [ADP/GDP-forming] subunit alpha, mitochondrial	0.40322	1.12961
Q8N6Q3	CD177 antigen	0.40541	0.273068
P62241	40S ribosomal protein S8	0.40564	1.28404
O75970	Multiple PDZ domain protein	0.40569	1.33829
Q13418	Integrin-linked protein kinase	0.40593	0.784702
Q13867	Bleomycin hydrolase	0.40597	1.21393
P61106	Ras-related protein Rab-14	0.4064	1.16716
P06753	Tropomyosin alpha-3 chain	0.40676	1.1684
P62244	40S ribosomal protein S15a	0.40788	1.15353
P09429	High mobility group protein B1	0.41172	1.15077
Q9Y6C2	EMILIN-1	0.41418	1.17591
P23297	Protein S100-A1	0.41431	1.2886
P46781	40S ribosomal protein S9	0.41524	1.14486
Q9Y646	Carboxypeptidase Q	0.41626	1.11806
P62857	40S ribosomal protein S28	0.4174	1.3611
Q14315	Filamin-C	0.41754	1.11861
P00966	Argininosuccinate synthase	0.41765	1.19786
P68366	Tubulin alpha-4A chain	0.41978	1.22259
Q96Q06	Perilipin-4	0.42011	1.23741
Q9Y6U3	Adseverin	0.42079	1.13288
Q14289	Protein-tyrosine kinase 2-beta	0.42297	1.08448
P26447	Protein S100-A4	0.42362	1.30882
Q9NZT1	Calmodulin-like protein 5	0.42795	0.706899
Q9UBG0	C-type mannose receptor 2	0.43038	1.15106
P07711	Cathepsin L1	0.43109	1.24331
Q9P2T1	GMP reductase 2	0.43562	1.23866
P02753	Retinol-binding protein 4	0.4375	0.920727
P35659	Protein DEK	0.43898	1.32322
P25705	ATP synthase subunit alpha, mitochondrial	0.44086	1.25095
O75636	Ficolin-3	0.44244	1.09576
P24821	Tenascin	0.4427	1.09136
P51570	Galactokinase	0.44467	1.29172
Q99627	COP9 signalosome complex subunit 8	0.44579	0.845351
P31040	Succinate dehydrogenase [ubiquinone] flavoprotein subunit, mitochondrial	0.44666	0.85525
Q01469	Fatty acid-binding protein, epidermal	0.44762	0.740852
P19440	Gamma-glutamyltranspeptidase 1	0.44789	1.68329
P19957	Elafin	0.45089	1.30357
P80723	Brain acid soluble protein 1	0.45367	1.28003
P13521	Secretogranin-2	0.45631	1.13364
P04196	Histidine-rich glycoprotein	0.46022	0.93268
P23083	Immunoglobulin heavy variable 1-2	0.46163	0.866628
Q9NQ79	Cartilage acidic protein 1	0.46204	1.10582
Q14974	Importin subunit beta-1	0.46517	1.09257
Q15223	Nectin-1	0.46522	0.804985
P62081	40S ribosomal protein S7	0.46822	0.839002
O15143	Actin-related protein 2/3 complex subunit 1B	0.46883	1.11161
Q5T013	Putative hydroxypyruvate isomerase	0.47143	1.2712
P42126	Enoyl-CoA delta isomerase 1, mitochondrial	0.47226	1.12922
P37837	Transaldolase	0.47238	1.08944
Q9UJC5	SH3 domain-binding glutamic acid-rich-like protein 2	0.47584	1.155
Q9Y5K8	V-type proton ATPase subunit D	0.47647	1.16997
Q9Y230	RuvB-like 2	0.47698	0.686009
P34096	Ribonuclease 4	0.47936	0.563088
Q9NZK5	Adenosine deaminase CECR1	0.48116	0.827118
P08134	Rho-related GTP-binding protein RhoC	0.48452	1.38956
O15204	ADAM DEC1	0.48611	1.25829
P62280	40S ribosomal protein S11	0.48729	1.25719
P19827	Inter-alpha-trypsin inhibitor heavy chain H1	0.48807	0.945467
Q15717	ELAV-like protein 1	0.48967	0.730677
P11166	Solute carrier family 2, facilitated glucose transporter member 1	0.48982	1.14385
P30530	Tyrosine-protein kinase receptor UFO	0.49568	1.13428
P05387	60S acidic ribosomal protein P2	0.49694	1.18311
Q13884	Beta-1-syntrophin	0.49833	1.2212
P09493	Tropomyosin alpha-1 chain	0.49922	1.22169
Q96DA0	Zymogen granule protein 16 homolog B	0.50244	0.815111
Q9Y613	FH1/FH2 domain-containing protein 1	0.50408	1.09374
Q53GG5	PDZ and LIM domain protein 3	0.50475	1.31321
P11413	Glucose-6-phosphate 1-dehydrogenase	0.50569	1.15877
P07585	Decorin	0.5066	1.2989
P50991	T-complex protein 1 subunit delta	0.50757	0.886857
Q9NUQ6	SPATS2-like protein	0.50871	1.12799
P0C0L4	Complement C4-A	0.5114	0.937607
[ RT-Cal protein ]	Retention time calibration protein	0.51413	0.946769
P13796	Plastin-2	0.51487	1.06355
P02814	Submaxillary gland androgen-regulated protein 3B	0.51621	1.19478
O14618	Copper chaperone for superoxide dismutase	0.51819	0.841821
P16109	P-selectin	0.52077	0.731389
Q9BQ52	Zinc phosphodiesterase ELAC protein 2	0.52139	1.13815
P50552	Vasodilator-stimulated phosphoprotein	0.52256	1.14369
P10412	Histone H1.4	0.52374	1.26545
P30048	Thioredoxin-dependent peroxide reductase, mitochondrial	0.52497	1.12614
P01019	Angiotensinogen	0.52684	1.06106
P36955	Pigment epithelium-derived factor	0.52689	1.04058
Q02487	Desmocollin-2	0.52968	1.11648
P04083	Annexin A1	0.5299	1.08306
Q14624	Inter-alpha-trypsin inhibitor heavy chain H4	0.53011	1.04089
Q5D862	Filaggrin-2	0.53012	1.31591
P61981	14-3-3 protein gamma	0.53128	1.1075
Q9NZD4	Alpha-hemoglobin-stabilizing protein	0.53464	1.41277
Q8WZ74	Cortactin-binding protein 2	0.53814	1.17394
P05452	Tetranectin	0.54036	1.04299
Q9BR76	Coronin-1B	0.54087	1.10892
Q9UNW1	Multiple inositol polyphosphate phosphatase 1	0.54117	1.13382
P01889	HLA class I histocompatibility antigen, B alpha chain	0.5428	1.16647
Q14520	Hyaluronan-binding protein 2	0.54324	1.07685
Q14847	LIM and SH3 domain protein 1	0.54783	1.16306
O60888	Protein CutA	0.54885	1.12479
P18827	Syndecan-1	0.54915	1.16631
P49908	Selenoprotein P	0.55008	0.926779
O00468	Agrin	0.55224	1.08438
Q9UBW5	Bridging integrator 2	0.55695	1.14331
P36871	Phosphoglucomutase-1	0.55923	1.09809
Q92496	Complement factor H-related protein 4	0.56023	1.12043
P26599	Polypyrimidine tract-binding protein 1	0.56376	0.939908
Q15691	Microtubule-associated protein RP/EB family member 1	0.5671	1.07885
P31146	Coronin-1A	0.56968	1.12697
Q9Y2B0	Protein canopy homolog 2	0.57995	1.15472
Q13442	28 kDa heat- and acid-stable phosphoprotein	0.5871	1.07903
P00734	Prothrombin	0.59052	0.969894
P53396	ATP-citrate synthase	0.5916	0.740239
Q9Y3D6	Mitochondrial fission 1 protein	0.59404	0.885251
Q93099	Homogentisate 1,2-dioxygenase	0.59471	1.20201
P04114	Apolipoprotein B-100	0.5955	0.966182
P14927	Cytochrome b-c1 complex subunit 7	0.59677	1.14061
O60462	Neuropilin-2	0.59949	1.34632
A5YKK6	CCR4-NOT transcription complex subunit 1	0.60349	1.07503
Q9UBP9	PTB domain-containing engulfment adapter protein 1	0.61225	0.846696
P40925	Malate dehydrogenase, cytoplasmic	0.61372	1.12801
P02774	Vitamin D-binding protein	0.6139	1.03518
Q99784	Noelin	0.61484	1.12766
P04211	Immunoglobulin lambda variable 7-43	0.61724	0.778637
Q9HAB8	Phosphopantothenate--cysteine ligase	0.62014	1.15396
P00739	Haptoglobin-related protein	0.62147	0.919822
P05154	Plasma serine protease inhibitor	0.6217	1.05354
P19971	Thymidine phosphorylase	0.62392	1.13015
P41567	Eukaryotic translation initiation factor 1	0.62505	1.21624
Q07820	Induced myeloid leukemia cell differentiation protein Mcl-1	0.62509	1.19718
Q9UHG2	ProSAAS	0.62832	0.640965
P02743	Serum amyloid P-component	0.62906	1.07393
Q9NTX5	Ethylmalonyl-CoA decarboxylase	0.63018	0.892381
P15151	Poliovirus receptor	0.63054	0.920382
P28074	Proteasome subunit beta type-5	0.63146	1.10434
P60983	Glia maturation factor beta	0.63229	1.18849
P07357	Complement component C8 alpha chain	0.63294	1.04676
P02751	Fibronectin	0.63413	0.861802
P08238	Heat shock protein HSP 90-beta	0.63571	1.08186
P05106	Integrin beta-3	0.63653	1.08668
P12081	Histidine--tRNA ligase, cytoplasmic	0.63696	1.11404
Q9H4A9	Dipeptidase 2	0.63697	1.16349
Q8TAD4	Zinc transporter 5	0.637	1.09928
P06732	Creatine kinase M-type	0.63709	1.0896
P07359	Platelet glycoprotein Ib alpha chain	0.64001	0.946327
P22102	Trifunctional purine biosynthetic protein adenosine-3	0.64791	0.933371
Q5ZPR3	CD276 antigen	0.64944	1.14745
A0PJW6	Transmembrane protein 223	0.65209	0.907016
P12109	Collagen alpha-1(VI) chain	0.65638	0.955488
Q00839	Heterogeneous nuclear ribonucleoprotein U	0.65877	0.861429
Q969H8	Myeloid-derived growth factor	0.66224	1.19218
P12830	Cadherin-1	0.66443	0.90263
P62269	40S ribosomal protein S18	0.66938	1.12584
Q9BXN1	Asporin	0.67207	1.08745
P16401	Histone H1.5	0.67496	1.11158
O00203	AP-3 complex subunit beta-1	0.67635	1.15822
Q99969	Retinoic acid receptor responder protein 2	0.67924	1.06909
P45974	Ubiquitin carboxyl-terminal hydrolase 5	0.68057	1.10103
P63220	40S ribosomal protein S21	0.68226	0.862526
Q00688	Peptidyl-prolyl cis-trans isomerase FKBP3	0.68234	1.10641
Q96BY6	Dedicator of cytokinesis protein 10	0.68426	0.92842
P35611	Alpha-adducin	0.68639	1.07359
O00461	Golgi integral membrane protein 4	0.68854	1.12802
P62249	40S ribosomal protein S16	0.6886	1.1421
Q16531	DNA damage-binding protein 1	0.69609	1.05806
Q04917	14-3-3 protein eta	0.69616	0.886749
Q6UX04	Peptidyl-prolyl cis-trans isomerase CWC27 homolog	0.69735	1.07999
O95633	Follistatin-related protein 3	0.70884	0.896117
P10586	Receptor-type tyrosine-protein phosphatase F	0.71013	0.93083
Q14690	Protein RRP5 homolog	0.71038	1.11044
P10153	Non-secretory ribonuclease	0.71135	1.07385
P31943	Heterogeneous nuclear ribonucleoprotein H	0.71182	1.05506
Q5TH69	Brefeldin A-inhibited guanine nucleotide-exchange protein 3	0.71596	0.845086
Q9UBF2	Coatomer subunit gamma-2	0.71597	0.933104
P08311	Cathepsin G	0.72076	1.03787
P35268	60S ribosomal protein L22	0.72194	0.935018
Q02880	DNA topoisomerase 2-beta	0.7233	0.94788
Q9NPH3	Interleukin-1 receptor accessory protein	0.72817	1.03612
Q15828	Cystatin-M	0.72864	1.08028
Q9NX63	MICOS complex subunit MIC19	0.72917	0.902729
O00151	PDZ and LIM domain protein 1	0.72961	1.10055
O94985	Calsyntenin-1	0.7307	1.07904
Q0PNE2	Elongator complex protein 6	0.7337	1.07509
Q9Y2X3	Nucleolar protein 58	0.73571	1.07161
P00738	Haptoglobin	0.73797	1.06225
Q9BYE9	Cadherin-related family member 2	0.74137	0.926844
Q92673	Sortilin-related receptor	0.74239	1.06277
Q93063	Exostosin-2	0.74614	0.927108
P34913	Bifunctional epoxide hydrolase 2	0.74964	1.07217
P04004	Vitronectin	0.75152	0.975414
P63279	SUMO-conjugating enzyme UBC9	0.75304	1.05002
P53778	Mitogen-activated protein kinase 12	0.75321	1.06154
P03973	Antileukoproteinase	0.76197	1.07329
Q9BYX7	Putative beta-actin-like protein 3	0.76201	1.10417
P63313	Thymosin beta-10	0.76469	1.19495
P07225	Vitamin K-dependent protein S	0.76679	0.979495
Q9UNN8	Endothelial protein C receptor	0.76687	1.08246
P49247	Ribose-5-phosphate isomerase	0.7726	1.06374
P39019	40S ribosomal protein S19	0.77628	1.04226
P56537	Eukaryotic translation initiation factor 6	0.77664	0.958679
P07384	Calpain-1 catalytic subunit	0.77674	1.03792
Q9Y2S2	Lambda-crystallin homolog	0.78376	1.04451
Q15843	NEDD8	0.78411	1.04917
P46782	40S ribosomal protein S5	0.78474	0.82503
P82979	SAP domain-containing ribonucleoprotein	0.78478	1.05117
P01767	Immunoglobulin heavy variable 3-53	0.78605	1.09404
P05546	Heparin cofactor 2	0.78816	0.981002
P01031	Complement C5	0.78926	1.01468
P30085	UMP-CMP kinase	0.78932	0.960563
P14314	Glucosidase 2 subunit beta	0.79164	1.02586
Q9UKV8	Protein argonaute-2	0.79167	0.959485
P60900	Proteasome subunit alpha type-6	0.7932	0.945076
Q16643	Drebrin	0.79525	0.969008
P21291	Cysteine and glycine-rich protein 1	0.79762	1.09873
P12532	Creatine kinase U-type, mitochondrial	0.79834	1.04172
Q5SSJ5	Heterochromatin protein 1-binding protein 3	0.79972	0.959065
P0CG05	Ig lambda-2 chain C regions	0.8001	1.07149
P22891	Vitamin K-dependent protein Z	0.80114	0.96544
P35520	Cystathionine beta-synthase	0.80304	0.961329
Q14766	Latent-transforming growth factor beta-binding protein 1	0.80369	0.966175
P20674	Cytochrome c oxidase subunit 5A, mitochondrial	0.80472	1.05282
O15240	Neurosecretory protein VGF	0.80915	1.10358
P67809	Nuclease-sensitive element-binding protein 1	0.81027	0.905415
P02461	Collagen alpha-1(III) chain	0.8115	0.932717
Q9UDT6	CAP-Gly domain-containing linker protein 2	0.81169	1.06824
Q01518	Adenylyl cyclase-associated protein 1	0.81516	0.946447
P08133	Annexin A6	0.81814	0.957127
P02768	Serum albumin	0.81869	0.94222
Q10589	Bone marrow stromal antigen 2	0.82088	1.09553
P19652	Alpha-1-acid glycoprotein 2	0.82228	1.02739
P55268	Laminin subunit beta-2	0.82304	1.05044
P14384	Carboxypeptidase M	0.82344	0.955662
O00429	Dynamin-1-like protein	0.82381	0.966766
P04070	Vitamin K-dependent protein C	0.8252	1.02267
Q8IUI8	Cytokine receptor-like factor 3	0.83097	1.05397
P07951	Tropomyosin beta chain	0.83344	1.04446
Q8IXQ3	Uncharacterized protein C9orf40	0.83867	0.875168
P39023	60S ribosomal protein L3	0.84063	1.04103
P10909	Clusterin	0.84071	1.014
Q86UD1	Out at first protein homolog	0.84173	1.04209
P49005	DNA polymerase delta subunit 2	0.84228	1.02845
P24666	Low molecular weight phosphotyrosine protein phosphatase	0.84416	0.961803
P23141	Liver carboxylesterase 1	0.84434	1.05972
P62942	Peptidyl-prolyl cis-trans isomerase FKBP1A	0.85025	0.949241
P08670	Vimentin	0.85082	1.02508
P80404	4-aminobutyrate aminotransferase, mitochondrial	0.85243	1.03417
P13647	Keratin, type II cytoskeletal 5	0.85278	1.02954
Q8NBJ4	Golgi membrane protein 1	0.85379	0.960284
Q9P2E9	Ribosome-binding protein 1	0.85439	1.0249
Q6IQ49	Protein SDE2 homolog	0.85851	0.950865
Q96RQ1	Endoplasmic reticulum-Golgi intermediate compartment protein 2	0.86161	0.950119
Q96IY4	Carboxypeptidase B2	0.86217	0.988934
Q9Y3B2	Exosome complex component CSL4	0.86523	0.965504
Q15029	116 kDa U5 small nuclear ribonucleoprotein component	0.86931	0.982633
Q6P9B6	TLD domain-containing protein 1	0.87326	0.960839
P46060	Ran GTPase-activating protein 1	0.87349	1.03082
P18621	60S ribosomal protein L17	0.87372	1.02694
P11277	Spectrin beta chain, erythrocytic	0.87395	0.978086
P09668	Pro-cathepsin H	0.87658	0.965551
Q9NZN3	EH domain-containing protein 3	0.87767	1.03972
Q96T51	RUN and FYVE domain-containing protein 1	0.87826	0.978607
P61224	Ras-related protein Rap-1b	0.88104	1.03603
Q9NQP4	Prefoldin subunit 4	0.88562	0.969787
Q9H1R3	Myosin light chain kinase 2, skeletal/cardiac muscle	0.88724	1.03575
P54652	Heat shock-related 70 kDa protein 2	0.89053	1.02621
Q9ULA0	Aspartyl aminopeptidase	0.89131	0.972074
Q9NNW7	Thioredoxin reductase 2, mitochondrial	0.89559	1.05038
P49721	Proteasome subunit beta type-2	0.89599	0.972671
P20930	Filaggrin	0.89756	0.934643
P17900	Ganglioside GM2 activator	0.8995	1.0462
Q9NTK5	Obg-like ATPase 1	0.90613	0.978419
Q15019	Septin-2	0.90714	1.01291
Q13642	Four and a half LIM domains protein 1	0.909	0.983123
Q14112	Nidogen-2	0.91028	0.974484
O94776	Metastasis-associated protein MTA2	0.91079	1.01861
P43487	Ran-specific GTPase-activating protein	0.91138	0.977599
P33908	Mannosyl-oligosaccharide 1,2-alpha-mannosidase IA	0.91525	1.02066
P07108	Acyl-CoA-binding protein	0.91532	0.976343
Q99459	Cell division cycle 5-like protein	0.9173	0.985073
Q12860	Contactin-1	0.91746	1.03111
P43652	Afamin	0.92317	1.00813
P07360	Complement component C8 gamma chain	0.92537	0.99337
Q15363	Transmembrane emp24 domain-containing protein 2	0.92746	1.01849
P05155	Plasma protease C1 inhibitor	0.92915	1.00708
P31947	14-3-3 protein sigma	0.93518	1.01246
P20908	Collagen alpha-1(V) chain	0.93592	0.979755
P27695	DNA-(apurinic or apyrimidinic site) lyase	0.93807	0.986623
P08603	Complement factor H	0.94111	0.993942
P62851	40S ribosomal protein S25	0.94147	0.965469
Q9BXS5	AP-1 complex subunit mu-1	0.94365	1.00844
O75348	V-type proton ATPase subunit G 1	0.94479	1.00923
P01344	Insulin-like growth factor II	0.94501	1.00788
P09172	Dopamine beta-hydroxylase	0.94506	0.992236
Q15369	Transcription elongation factor B polypeptide 1	0.94699	1.01346
P12955	Xaa-Pro dipeptidase	0.9488	0.990188
P15121	Aldose reductase	0.95328	1.0216
P51452	Dual specificity protein phosphatase 3	0.95474	0.988582
P09326	CD48 antigen	0.95576	1.01708
Q9BWP8	Collectin-11	0.9667	0.991
Q92859	Neogenin	0.96694	0.989564
P06276	Cholinesterase	0.96742	1.00334
Q9BV36	Melanophilin	0.96901	1.00574
P61313	60S ribosomal protein L15	0.97209	1.00546
P50895	Basal cell adhesion molecule	0.9723	1.00698
P40763	Signal transducer and activator of transcription 3	0.97617	0.994497
P08185	Corticosteroid-binding globulin	0.9763	0.997895
Q8IVL1	Neuron navigator 2	0.97633	1.01666
O75368	SH3 domain-binding glutamic acid-rich-like protein	0.97808	0.991835
P16870	Carboxypeptidase E	0.97869	1.00734
P28838	Cytosol aminopeptidase	0.97981	1.00322
P62826	GTP-binding nuclear protein Ran	0.98051	0.993857
O43583	Density-regulated protein	0.98055	1.00808
O75380	NADH dehydrogenase [ubiquinone] iron-sulfur protein 6, mitochondrial	0.9813	1.00352
P62913	60S ribosomal protein L11	0.98494	0.99703
Q13201	Multimerin-1	0.98672	0.996197
P14151	L-selectin	0.98766	0.997784
P13646	Keratin, type I cytoskeletal 13	0.99023	1.00233
Q02413	Desmoglein-1	0.99303	1.00116
P10155	60 kDa SS-A/Ro ribonucleoprotein	0.99527	1.00091
Q9NP79	Vacuolar protein sorting-associated protein VTA1 homolog	0.99718	0.99911
P16284	Platelet endothelial cell adhesion molecule	0.999	0.999652
O15230	Laminin subunit alpha-5	0.99973	0.999965
